# Supplementary material for: Transcriptome Analysis Unravels Metabolic and Molecular Pathways Related to Fruit Sac Granulation in a Late-Ripening Navel Orange (Citrus sinensis Osbeck)
Source: Plants (Basel). 2020 Jan 11;9(1):95. doi: 10.3390/plants9010095 (PMC7020443; doi:10.3390/plants9010095)
Supplement: Supplementary file 1 [file plants-09-00095-s001.zip]

Archive with 2 entries (2 files):
- plants-660528-supplementary(Table S1-S6, Fig. S1).doc
- Table S7 List of all of the DEGS related to juice sac granulation.xls
