# Supplementary material for: Transcriptome Analysis Unravels Metabolic and Molecular Pathways Related to Fruit Sac Granulation in a Late-Ripening Navel Orange (Citrus sinensis Osbeck)
Source: Plants (Basel). 2020 Jan 11;9(1):95. doi: 10.3390/plants9010095 (PMC7020443; doi:10.3390/plants9010095)
Supplement: Supplementary file 1 [file plants-09-00095-s001.zip › Table S7 List of all of the DEGS related to juice sac granulation.xls]

## Sheet: Sheet1
Table S7 List of all of the DEGS related to juice sac granulation
GeneID	CK-1_RPKM	CK-2_RPKM	GR-1_RPKM	GR-2_RPKM	log2FoldChange	Probability	KEGG Orthology	GO Component	GO Function	GO Process	Blast nr
Cs1g01330	7.10865	12.1405	1.61424	0.317957	-3.31649	0.907524	K01087|1|3e-70|82.4|rcu:RCOM_0198410|trehalose 6-phosphate phosphatase [EC:3.1.3.12]	-	GO:0003824//catalytic activity	-	gi|255584858|ref|XP_002533145.1|/4.12442e-69/trehalose-6-phosphate synthase, putative [Ricinus communis]
Cs1g01520	2.44152	5.71367	0.134666	0.142573	-4.87852	0.893919	-	GO:0043231//intracellular membrane-bounded organelle	-	-	gi|224096183|ref|XP_002310566.1|/8.30077e-60/predicted protein [Populus trichocarpa]
Cs1g01700	48.8213	43.0448	262.621	125.218	2.07785	0.901908	K01858|1|1e-143|275|pop:POPTR_831371|myo-inositol-1-phosphate synthase [EC:5.5.1.4]	-	GO:0016853//isomerase activity	GO:0006952//defense response;GO:0006644//phospholipid metabolic process;GO:0090407;GO:0009628//response to abiotic stimulus;GO:0046173	gi|462400697|gb|EMJ06254.1|/5.56842e-145/hypothetical protein PRUPE_ppa004430mg [Prunus persica]
Cs1g01860	95.7328	95.1694	20.8365	18.2627	-2.28762	0.909145	K07213|1|7e-06|41.2|smo:SELMODRAFT_109953|copper chaperone	-	GO:0043169//cation binding	GO:0006812//cation transport	gi|255576174|ref|XP_002528981.1|/1.58843e-59/metal ion binding protein, putative [Ricinus communis]
Cs1g02030	2.75547	4.2084	0.0359957	0.0381092	-6.55418	0.8949	K13428|1|0.0|746|ath:AT5G20480|LRR receptor-like serine/threonine-protein kinase EFR [EC:2.7.11.1];K13420|3|2e-130|465|vvi:100253808|LRR receptor-like serine/threonine-protein kinase FLS2 [EC:2.7.11.1]	GO:0016020//membrane;GO:0044464//cell part	GO:0016301//kinase activity	GO:0051716//cellular response to stimulus;GO:0044237//cellular metabolic process;GO:0006955//immune response;GO:0050794//regulation of cellular process;GO:0006952//defense response	gi|359486510|ref|XP_002271317.2|/0/PREDICTED: probable LRR receptor-like serine/threonine-protein kinase At3g47570-like, partial [Vitis vinifera]
Cs1g02710	34.8545	29.8018	57.981	81.9342	1.11369	0.834749	K05666|1|5e-62|239|olu:OSTLU_35503|ATP-binding cassette, subfamily C (CFTR/MRP), member 2	-	GO:0017111//nucleoside-triphosphatase activity;GO:0097159//organic cyclic compound binding;GO:0016491//oxidoreductase activity;GO:1901363;GO:0036094//small molecule binding	GO:0009987//cellular process;GO:0044710;GO:0051234//establishment of localization	gi|359489333|ref|XP_002265346.2|/0/PREDICTED: ABC transporter C family member 9-like [Vitis vinifera]
Cs1g03280	11.2361	10.0606	40.6203	48.3971	2.06345	0.891933	K09286|1|8e-24|109|sbi:SORBI_06g024355|EREBP-like factor;K14517|2|3e-23|107|ath:AT5G47220|ethylene-responsive transcription factor 2	GO:0043231//intracellular membrane-bounded organelle	GO:0001071//nucleic acid binding transcription factor activity;GO:0003676//nucleic acid binding	GO:0006351//transcription, DNA-dependent;GO:0010243//response to organic nitrogen;GO:0009755//hormone-mediated signaling pathway;GO:0006605//protein targeting;GO:0006972//hyperosmotic response;GO:0002252;GO:0000160//two-component signal transduction system (phosphorelay);GO:0009626//plant-type hypersensitive response	gi|356520778|ref|XP_003529037.1|/2.20187e-27/PREDICTED: ethylene-responsive transcription factor 2-like [Glycine max]
Cs1g04910	0.314007	0.391916	0.753401	1.04518	1.34928	0.856272	K00083|1|3e-78|254|vvi:100245522|cinnamyl-alcohol dehydrogenase [EC:1.1.1.195]	GO:0005576//extracellular region;GO:0044424//intracellular part	GO:0046872//metal ion binding;GO:0016616//oxidoreductase activity, acting on the CH-OH group of donors, NAD or NADP as acceptor	GO:0009699//phenylpropanoid biosynthetic process	gi|225431409|ref|XP_002279832.1|/3.74823e-77/PREDICTED: probable cinnamyl alcohol dehydrogenase 9 [Vitis vinifera]
Cs1g05680	15.9449	33.1456	0.517613	0.365337	-5.79697	0.980505	-	-	GO:0043168;GO:0016783//sulfurtransferase activity	-	gi|255552410|ref|XP_002517249.1|/0/cysteine desulfurylase, putative [Ricinus communis]
Cs1g06210	12.9491	9.65607	22.1169	25.7224	1.08154	0.809432	-	-	-	-	-
Cs1g06240	1565.45	1412.22	261.421	149.319	-2.85789	0.933023	-	GO:0043231//intracellular membrane-bounded organelle	-	GO:0006950//response to stress	gi|388511253|gb|AFK43688.1|/8.98433e-23/unknown [Medicago truncatula]
Cs1g06300	64.0808	78.7172	27.5056	30.7566	-1.29334	0.848879	-	-	-	GO:0010243//response to organic nitrogen	gi|224115082|ref|XP_002316935.1|/3.96726e-58/predicted protein [Populus trichocarpa]
Cs1g06740	56.0894	71.1176	28.9936	29.9626	-1.10946	0.83379	-	GO:0043231//intracellular membrane-bounded organelle	-	-	gi|118488904|gb|ABK96261.1|/3.89227e-65/unknown [Populus trichocarpa x Populus deltoides]
Cs1g06790	8.19893	6.76601	15.9588	23.1325	1.38526	0.833493	K01229|1|8e-78|186|vvi:100267558|lactase-phlorizin hydrolase [EC:3.2.1.108 3.2.1.62]	-	GO:0016798//hydrolase activity, acting on glycosyl bonds	GO:0071704	gi|356542268|ref|XP_003539591.1|/3.99075e-77/PREDICTED: beta-glucosidase 18-like [Glycine max]
Cs1g06880	679.871	750.058	142.542	101.01	-2.55364	0.922522	-	GO:0005911//cell-cell junction;GO:0043231//intracellular membrane-bounded organelle;GO:0044444//cytoplasmic part;GO:0016020//membrane	GO:0005488//binding	GO:0042743//hydrogen peroxide metabolic process;GO:0009627//systemic acquired resistance	gi|4972070|emb|CAB43877.1|/8.9678e-86/putative protein [Arabidopsis thaliana]
Cs1g07110	30.6278	79.8971	4.80123	4.69212	-3.54131	0.947793	K10666|1|3e-26|119|zma:100285907|E3 ubiquitin-protein ligase RNF5 [EC:6.3.2.19]	-	-	-	gi|255573345|ref|XP_002527599.1|/1.47613e-58/rnf5, putative [Ricinus communis]
Cs1g07245	102.873	86.8751	33.7884	49.5337	-1.18731	0.842601	-	-	-	-	gi|343887286|dbj|BAK61832.1|/8.72445e-15/heat shock protein [Citrus unshiu]
Cs1g08010	60.8632	46.3527	131.664	115.145	1.20288	0.844382	K00815|1|1e-89|330|pop:POPTR_568851|tyrosine aminotransferase [EC:2.6.1.5]	-	GO:0008483//transaminase activity	GO:0071704;GO:0044281//small molecule metabolic process;GO:0009058//biosynthetic process;GO:0044237//cellular metabolic process	gi|224117120|ref|XP_002317481.1|/1.5119e-88/aminotransferase family protein [Populus trichocarpa]
Cs1g08130	4.18474	2.37604	7.8326	9.80678	1.42686	0.803109	-	-	-	-	gi|356546846|ref|XP_003541833.1|/1.55136e-41/PREDICTED: uncharacterized protein LOC100803315 [Glycine max]
Cs1g08190	10.447	13.5606	31.669	31.7716	1.40192	0.846231	-	-	-	-	-
Cs1g08510	32.3707	27.4123	15.7941	8.15274	-1.3199	0.839771	K14431|1|2e-11|68.9|ath:AT5G06950|transcription factor TGA	-	-	-	gi|462410616|gb|EMJ15950.1|/7.01291e-80/hypothetical protein PRUPE_ppa024940mg [Prunus persica]
Cs1g09270	62.5731	54.2543	14.4136	15.4965	-1.96568	0.89175	-	-	-	-	gi|449456675|ref|XP_004146074.1|/8.85761e-25/PREDICTED: uncharacterized protein LOC101219186 [Cucumis sativus]
Cs1g09580	4.70537	4.1862	9.34315	13.8157	1.38105	0.813542	-	-	-	-	gi|462415671|gb|EMJ20408.1|/2.32159e-09/hypothetical protein PRUPE_ppa017301mg [Prunus persica]
Cs1g09610	3.74807	3.09082	8.37258	13.3666	1.66847	0.836643	-	-	-	GO:0009653//anatomical structure morphogenesis;GO:0006351//transcription, DNA-dependent;GO:0044763;GO:0009888//tissue development;GO:0048513//organ development;GO:0016043//cellular component organization;GO:0044767;GO:0009725//response to hormone stimulus	gi|470145278|ref|XP_004308268.1|/1.24294e-12/PREDICTED: uncharacterized protein LOC101305315 [Fragaria vesca subsp. vesca]
Cs1g09640	5.07503	4.69844	12.3473	13.8929	1.42484	0.823266	-	-	-	-	gi|224130704|ref|XP_002320907.1|/2.88283e-11/NAC domain protein, IPR003441 [Populus trichocarpa]
Cs1g09660	5.78615	5.41631	16.8959	20.8096	1.75096	0.862485	-	-	-	-	gi|356522462|ref|XP_003529865.1|/9.40755e-20/PREDICTED: NAC domain-containing protein 69-like [Glycine max]
Cs1g10100	10.0257	9.26716	23.4956	21.869	1.2335	0.826097	K04733|1|1e-42|174|smo:SELMODRAFT_159261|interleukin-1 receptor-associated kinase 4 [EC:2.7.11.1];K13430|4|1e-35|150|pop:POPTR_548061|serine/threonine-protein kinase PBS1 [EC:2.7.11.1]	-	GO:0004672//protein kinase activity	GO:0050896//response to stimulus	gi|224082346|ref|XP_002306655.1|/5.83712e-170/predicted protein [Populus trichocarpa]
Cs1g10610	22.7332	35.9053	8.12516	8.42845	-1.8247	0.875611	K12135|1|2e-07|55.5|aly:ARALYDRAFT_488429|zinc finger protein CONSTANS	GO:0005622//intracellular	GO:0005488//binding	GO:0009416//response to light stimulus;GO:0044699;GO:0050794//regulation of cellular process	gi|224113263|ref|XP_002316440.1|/2.71737e-41/predicted protein [Populus trichocarpa]
Cs1g11380	186.817	200.586	30.1895	25.1198	-2.80824	0.930375	-	-	-	-	gi|24461857|gb|AAN62344.1|AF506028_11/9.86378e-91/CTV.15 [Citrus trifoliata]
Cs1g11460	8.56805	7.27432	-	1.04721	-3.90546	0.915788	K03353|1|9e-06|48.1|rcu:RCOM_0891870|anaphase-promoting complex subunit 6	-	-	-	gi|8778482|gb|AAF79490.1|AC022492_34/7.04198e-36/F1L3.4 [Arabidopsis thaliana]
Cs1g11880	11.1297	9.07404	34.0999	20.3782	1.43105	0.845364	-	-	-	-	gi|224053406|ref|XP_002297803.1|/3.05854e-32/AP2/ERF domain-containing transcription factor [Populus trichocarpa]
Cs1g12410	25.3438	22.5208	42.872	67.7056	1.20803	0.839086	-	-	GO:0017169//CDP-alcohol phosphatidyltransferase activity	GO:0006656//phosphatidylcholine biosynthetic process	gi|255553201|ref|XP_002517643.1|/3.0511e-43/conserved hypothetical protein [Ricinus communis]
Cs1g12520	20.1429	21.3086	33.0074	53.4173	1.06002	0.814135	-	-	-	-	gi|255553177|ref|XP_002517631.1|/1.1708e-31/conserved hypothetical protein [Ricinus communis]
Cs1g12580	8.26869	7.12448	18.1911	19.4567	1.29027	0.825777	-	GO:0009536//plastid	-	GO:0009642//response to light intensity	gi|462411299|gb|EMJ16348.1|/1.89171e-14/hypothetical protein PRUPE_ppa013340mg [Prunus persica]
Cs1g12810	37.1808	37.7346	13.5768	12.1804	-1.54029	0.861868	-	-	GO:0003824//catalytic activity	-	gi|462411222|gb|EMJ16271.1|/4.2954e-34/hypothetical protein PRUPE_ppa012380mg [Prunus persica]
Cs1g12840	0.739274	0.858254	1.79721	1.70504	1.13244	0.823397	K01462|1|5e-32|139|rcu:RCOM_0898810|peptide deformylase [EC:3.5.1.88]	GO:0005618//cell wall;GO:0009536//plastid	GO:0016811//hydrolase activity, acting on carbon-nitrogen (but not peptide) bonds, in linear amides;GO:0046914//transition metal ion binding;GO:0016798//hydrolase activity, acting on glycosyl bonds	GO:0048609//multicellular organismal reproductive process;GO:0006464//cellular protein modification process;GO:0044702	gi|122894108|gb|ABM67700.1|/1.35677e-49/polygalacturonase [Citrus sinensis]
Cs1g13260	6.20152	4.68757	14.487	10.9455	1.22379	0.803383	K00413|1|2e-58|188|pop:POPTR_827243|ubiquinol-cytochrome c reductase cytochrome c1 subunit	GO:0005746//mitochondrial respiratory chain	GO:0046906//tetrapyrrole binding;GO:0046914//transition metal ion binding;GO:0009055//electron carrier activity	GO:0022904//respiratory electron transport chain	gi|449431926|ref|XP_004133751.1|/1.51092e-57/PREDICTED: cytochrome c1-1, heme protein, mitochondrial-like [Cucumis sativus]
Cs1g14030	6.55859	5.49986	12.4261	15.1664	1.19423	0.805643	K13460|1|3e-116|418|ath:AT1G12220|disease resistance protein RPS5;K13459|2|1e-115|417|vvi:100254298|disease resistance protein RPS2	-	GO:1901363;GO:0097159//organic cyclic compound binding	-	gi|147782477|emb|CAN75117.1|/1.00716e-178/hypothetical protein VITISV_002420 [Vitis vinifera]
Cs1g14060	54.13	67.8434	25.9374	32.2982	-1.06659	0.81918	-	GO:0043231//intracellular membrane-bounded organelle	-	-	gi|255552951|ref|XP_002517518.1|/3.25847e-130/conserved hypothetical protein [Ricinus communis]
Cs1g14690	12.6833	14.1847	0.563337	0.561331	-4.57832	0.951673	-	GO:0043231//intracellular membrane-bounded organelle;GO:0044444//cytoplasmic part;GO:0030312//external encapsulating structure	GO:0016679//oxidoreductase activity, acting on diphenols and related substances as donors;GO:0046914//transition metal ion binding	GO:0032502//developmental process;GO:0009628//response to abiotic stimulus;GO:0009267//cellular response to starvation	gi|224111534|ref|XP_002315892.1|/0/predicted protein [Populus trichocarpa]
Cs1g15720	36.675	55.3431	23.0655	21.4441	-1.0478	0.813907	K00029|1|1e-73|125|osa:4326769|malate dehydrogenase (oxaloacetate-decarboxylating)(NADP+) [EC:1.1.1.40]	GO:0009536//plastid	GO:0046914//transition metal ion binding;GO:0042802//identical protein binding;GO:0004470//malic enzyme activity;GO:0016651//oxidoreductase activity, acting on NAD(P)H	GO:0006996//organelle organization;GO:0006631//fatty acid metabolic process;GO:0043648//dicarboxylic acid metabolic process;GO:0051260//protein homooligomerization;GO:0051603//proteolysis involved in cellular protein catabolic process;GO:0006006//glucose metabolic process	gi|390533881|gb|AFM08812.1|/9.03903e-75/NADP-dependent malic protein [Dimocarpus longan]
Cs1g15830	12.289	16.4032	2.38851	1.05934	-3.05689	0.911976	K14484|1|5e-18|92.4|aly:ARALYDRAFT_892185|auxin-responsive protein IAA	-	-	GO:0050794//regulation of cellular process;GO:0006351//transcription, DNA-dependent	gi|470134016|ref|XP_004302853.1|/6.7097e-27/PREDICTED: auxin-responsive protein IAA26-like [Fragaria vesca subsp. vesca]
Cs1g16430	12.1	9.10722	28.8964	18.2184	1.15162	0.820184	K11821|1|2e-65|248|aly:ARALYDRAFT_895283|desulfoglucosinolate sulfotransferase A/B/C [EC:2.8.2.-];K01014|3|3e-08|58.5|olu:OSTLU_32551|aryl sulfotransferase [EC:2.8.2.1]	GO:0009536//plastid	GO:0008146//sulfotransferase activity	GO:0006950//response to stress;GO:0009755//hormone-mediated signaling pathway;GO:0009694//jasmonic acid metabolic process	gi|323650497|gb|ADX97329.1|/3.06693e-133/sulfotransferase-like protein [Mangifera indica]
Cs1g16550	97.8463	105.287	228.749	208.057	1.10456	0.834976	K01051|1|2e-123|442|vvi:100251413|pectinesterase [EC:3.1.1.11]	GO:0005618//cell wall;GO:0005576//extracellular region;GO:0016020//membrane;GO:0044424//intracellular part	GO:0030234//enzyme regulator activity;GO:0052689	GO:0071555//cell wall organization;GO:0051707//response to other organism;GO:0000272//polysaccharide catabolic process;GO:0044092//negative regulation of molecular function	gi|57014097|sp|P83948.1|PME3_CITSI/1.25592e-176/RecName: Full=Pectinesterase 3; Short=PE 3; AltName: Full=Pectin methylesterase 3; Flags: Precursor
Cs1g16670	21.2843	22.0107	39.0054	58.4948	1.1712	0.835707	-	GO:0043231//intracellular membrane-bounded organelle;GO:0030312//external encapsulating structure	GO:0004175//endopeptidase activity;GO:0005515//protein binding	GO:0019538//protein metabolic process;GO:0044092//negative regulation of molecular function	gi|224074095|ref|XP_002304250.1|/0/predicted protein [Populus trichocarpa]
Cs1g16790	75.5053	97.6172	5.79902	3.44412	-4.22727	0.96868	K14488|1|4e-07|53.5|ppp:PHYPADRAFT_26859|SAUR family protein	GO:0043231//intracellular membrane-bounded organelle	-	GO:0006694//steroid biosynthetic process;GO:0009725//response to hormone stimulus	gi|255576561|ref|XP_002529171.1|/2.40707e-37/conserved hypothetical protein [Ricinus communis]
Cs1g16820	42.9195	47.5974	22.5041	17.8407	-1.1658	0.834452	-	-	-	-	gi|462412040|gb|EMJ17089.1|/1.57736e-11/hypothetical protein PRUPE_ppa010623mg [Prunus persica]
Cs1g17210	27.2802	42.1265	4.79041	3.3161	-3.09792	0.931083	K13464|1|2e-21|81.3|pop:POPTR_584130|jasmonate ZIM domain-containing protein	-	-	GO:0051707//response to other organism;GO:0071310//cellular response to organic substance;GO:0007165//signal transduction;GO:0009725//response to hormone stimulus;GO:0006952//defense response	gi|224119528|ref|XP_002331183.1|/2.69091e-20/predicted protein [Populus trichocarpa]
Cs1g17220	49.051	60.2461	8.91775	6.23951	-2.85017	0.92654	K13464|1|4e-24|111|rcu:RCOM_0684970|jasmonate ZIM domain-containing protein	-	-	GO:0007275//multicellular organismal development;GO:0051707//response to other organism;GO:0009755//hormone-mediated signaling pathway;GO:0009628//response to abiotic stimulus;GO:0006952//defense response	gi|255576619|ref|XP_002529200.1|/4.70721e-23/conserved hypothetical protein [Ricinus communis]
Cs1g17350	5.75183	6.9795	25.4224	17.6896	1.75971	0.866365	-	GO:0005618//cell wall;GO:0043231//intracellular membrane-bounded organelle;GO:0044444//cytoplasmic part;GO:0031090//organelle membrane;GO:0005576//extracellular region	GO:0004175//endopeptidase activity	GO:0019538//protein metabolic process;GO:0006787	gi|356558946|ref|XP_003547763.1|/0/PREDICTED: subtilisin-like protease-like [Glycine max]
Cs1g17420	28.0262	21.9074	65.4848	47.2032	1.17425	0.837031	K05280|1|2e-62|239|mtr:MTR_3g025230|flavonoid 3'-monooxygenase [EC:1.14.13.21];K09754|3|2e-61|236|gmx:100811080|coumaroylquinate(coumaroylshikimate) 3'-monooxygenase [EC:1.14.13.36]	-	GO:0016709//oxidoreductase activity, acting on paired donors, with incorporation or reduction of molecular oxygen, NAD(P)H as one donor, and incorporation of one atom of oxygen;GO:0046914//transition metal ion binding;GO:0046906//tetrapyrrole binding	GO:0044710	gi|297742991|emb|CBI35858.3|/1.91029e-98/unnamed protein product [Vitis vinifera]
Cs1g17530	2.89277	2.97206	9.94691	7.86113	1.60237	0.819317	K14494|1|4e-26|117|ath:AT3G03450|DELLA protein	-	-	GO:0006351//transcription, DNA-dependent	gi|225442121|ref|XP_002273108.1|/0/PREDICTED: nodulation-signaling pathway 1 protein [Vitis vinifera]
Cs1g18360	6.35134	5.64538	12.0908	20.8547	1.45744	0.833699	K12638|1|7e-50|159|ath:AT3G13730|cytochrome P450, family 90, subfamily D, polypeptide 1 (3-epi-6-deoxocathasterone 23-monooxygenase) [EC:1.14.13.112]	GO:0009536//plastid	GO:0046906//tetrapyrrole binding;GO:0046914//transition metal ion binding;GO:0004497//monooxygenase activity	GO:0048827//phyllome development;GO:0048437//floral organ development;GO:0016129	gi|462413670|gb|EMJ18719.1|/1.4594e-59/hypothetical protein PRUPE_ppa024360mg [Prunus persica]
Cs1g18380	9.16818	6.88726	17.2345	18.3673	1.14889	0.812286	K03013|1|4e-100|365|vvi:100258335|DNA-directed RNA polymerases I, II, and III subunit RPABC1;K13457|2|1e-55|217|vvi:100252764|disease resistance protein RPM1	-	-	-	gi|224115620|ref|XP_002332101.1|/4.02298e-177/cc-nbs-lrr resistance protein [Populus trichocarpa]
Cs1g18540	1.86257	2.84775	8.93779	11.3551	2.10707	0.861298	K13248|1|4e-50|130|rcu:RCOM_0313210|pyridoxal phosphate phosphatase PHOSPHO2 [EC:3.1.3.74]	-	GO:0016791//phosphatase activity;GO:0016462//pyrophosphatase activity	GO:0006796//phosphate-containing compound metabolic process;GO:0051259//protein oligomerization;GO:0009267//cellular response to starvation	gi|255572989|ref|XP_002527425.1|/5.45936e-49/Phosphoethanolamine/phosphocholine phosphatase, putative [Ricinus communis]
Cs1g18580	3.65017	1.83046	11.0013	10.414	1.96623	0.855613	-	-	-	-	gi|462412077|gb|EMJ17126.1|/1.1364e-58/hypothetical protein PRUPE_ppa011022mg [Prunus persica]
Cs1g19230	3.46905	2.51034	9.20878	10.396	1.71314	0.83621	-	GO:0043231//intracellular membrane-bounded organelle	-	-	gi|224122702|ref|XP_002330447.1|/1.66959e-27/predicted protein [Populus trichocarpa]
Cs1g19730	6.01512	3.18939	10.0228	26.484	1.98775	0.874036	K13030|1|5e-70|264|sbi:SORBI_01g001220|cyanohydrin beta-glucosyltransferase [EC:2.4.1.85];K13692|3|1e-47|190|pop:POPTR_587034|UDP-glucose:(indol-3-yl)acetate beta-D-glucosyltransferase [EC:2.4.1.121]	-	GO:0035251//UDP-glucosyltransferase activity	-	gi|225468662|ref|XP_002268162.1|/1.38054e-125/PREDICTED: UDP-glycosyltransferase 85A2 [Vitis vinifera]
Cs1g19740	20.649	20.2747	28.7456	55.0868	1.03457	0.81151	K13030|1|9e-74|275|sbi:SORBI_01g001220|cyanohydrin beta-glucosyltransferase [EC:2.4.1.85];K13692|2|1e-47|188|rcu:RCOM_1154190|UDP-glucose:(indol-3-yl)acetate beta-D-glucosyltransferase [EC:2.4.1.121];K13228|4|2e-45|181|zma:100274317|UDP-glucosyltransferase BX9 [EC:2.4.1.202]	-	GO:0035251//UDP-glucosyltransferase activity	-	gi|225468662|ref|XP_002268162.1|/1.85839e-131/PREDICTED: UDP-glycosyltransferase 85A2 [Vitis vinifera]
Cs1g19770	36.6123	36.8143	67.5059	127.891	1.41203	0.858421	K13030|1|2e-74|280|sbi:SORBI_01g001220|cyanohydrin beta-glucosyltransferase [EC:2.4.1.85];K13692|3|2e-47|189|rcu:RCOM_1154190|UDP-glucose:(indol-3-yl)acetate beta-D-glucosyltransferase [EC:2.4.1.121];K13691|5|2e-45|183|vvi:100249215|pathogen-inducible salicylic acid glucosyltransferase [EC:2.4.1.-]	-	GO:0035251//UDP-glucosyltransferase activity	-	gi|225468662|ref|XP_002268162.1|/1.14594e-132/PREDICTED: UDP-glycosyltransferase 85A2 [Vitis vinifera]
Cs1g19920	55.6097	65.6349	8.64161	4.32036	-3.22556	0.939826	K13449|1|3e-46|182|rcu:RCOM_1381930|pathogenesis-related protein 1	-	-	-	gi|224150051|ref|XP_002336902.1|/1.09366e-47/predicted protein [Populus trichocarpa]
Cs1g19930	112.476	111.997	23.7929	14.3453	-2.55723	0.920148	-	-	-	-	gi|357463289|ref|XP_003601926.1|/2.98154e-111/G protein-coupled receptor-like protein [Medicago truncatula]
Cs1g19935	12.3169	20.364	1.74692	0.78463	-3.69036	0.93542	-	-	-	-	gi|224081106|ref|XP_002306295.1|/1.74341e-112/predicted protein [Populus trichocarpa]
Cs1g20100	47.212	57.1681	19.4997	14.8018	-1.6055	0.868694	-	-	GO:0016628//oxidoreductase activity, acting on the CH-CH group of donors, NAD or NADP as acceptor;GO:0008289//lipid binding	GO:0044710	gi|359496894|ref|XP_002263086.2|/1.41771e-118/PREDICTED: putative clathrin assembly protein At4g40080-like [Vitis vinifera]
Cs1g20120	7.3129	10.4427	3.1604	2.35122	-1.68773	0.829361	K03327|1|6e-80|298|pop:POPTR_655493|multidrug resistance protein, MATE family	-	GO:0022857//transmembrane transporter activity	GO:0044765;GO:0044763	gi|224097194|ref|XP_002310871.1|/8.646e-79/predicted protein [Populus trichocarpa]
Cs1g20150	441.896	655.808	217.667	264.318	-1.18743	0.846962	-	-	-	-	-
Cs1g20270	5.26595	7.45724	16.0865	20.0825	1.50729	0.845044	K15104|1|2e-134|478|rcu:RCOM_0070090|solute carrier family 25 (mitochondrial oxoglutarate transporter), member 11	GO:0005740//mitochondrial envelope;GO:0031224//intrinsic to membrane	GO:0046943//carboxylic acid transmembrane transporter activity	GO:0044763;GO:0046942//carboxylic acid transport	gi|255579712|ref|XP_002530695.1|/2.30501e-133/mitochondrial dicarboxylate carrier protein, putative [Ricinus communis]
Cs1g20420	1.54584	1.65376	5.73701	6.30598	1.91223	0.816098	-	-	-	-	gi|470104248|ref|XP_004288520.1|/3.10061e-36/PREDICTED: uncharacterized protein LOC101301139 [Fragaria vesca subsp. vesca]
Cs1g20430	1.81819	1.29224	5.71623	7.32594	2.068	0.831598	K09291|1|2e-08|60.5|gmx:100811882|nucleoprotein TPR;K06675|2|5e-07|55.8|mtr:MTR_8g072890|structural maintenance of chromosome 4;K10394|3|2e-06|53.9|vcn:VOLCADRAFT_103736|kinesin family member 3/17	-	-	-	gi|255586659|ref|XP_002533960.1|/0/Myosin-1, putative [Ricinus communis]
Cs1g21210	3.48665	3.39179	0.203624	0.28744	-3.8081	0.851413	K01762|1|0.0|551|vvi:100258512|1-aminocyclopropane-1-carboxylate synthase [EC:4.4.1.14]	GO:0044424//intracellular part	GO:0043168;GO:0016769//transferase activity, transferring nitrogenous groups;GO:0042802//identical protein binding;GO:0016846//carbon-sulfur lyase activity	GO:0006412//translation;GO:0009725//response to hormone stimulus;GO:0010243//response to organic nitrogen;GO:0009692;GO:0018871;GO:0003006//developmental process involved in reproduction	gi|225467508|ref|XP_002269780.1|/0/PREDICTED: 1-aminocyclopropane-1-carboxylate synthase 3 [Vitis vinifera]
Cs1g21370	7.10771	8.84682	21.17	16.6661	1.24579	0.823358	K04371|1|8e-08|57.0|vvi:100254083|extracellular signal-regulated kinase 1/2 [EC:2.7.11.24]	-	-	-	gi|224127192|ref|XP_002320010.1|/5.18034e-38/predicted protein [Populus trichocarpa]
Cs1g21390	90.1814	163.42	41.3799	43.03	-1.58708	0.873442	-	-	-	-	-
Cs1g21660	26.4651	27.3275	13.6793	11.3278	-1.10507	0.820276	-	-	-	-	gi|255568643|ref|XP_002525295.1|/1.05781e-22/conserved hypothetical protein [Ricinus communis]
Cs1g21740	22.6926	27.4949	11.2803	10.9255	-1.17639	0.824453	K00517|1|2e-19|97.1|aly:ARALYDRAFT_323436|[EC:1.14.-.-];K04498|5|3e-12|73.2|ppp:PHYPADRAFT_10108|E1A/CREB-binding protein [EC:2.3.1.48]	GO:0043231//intracellular membrane-bounded organelle;GO:0031090//organelle membrane	GO:0046914//transition metal ion binding;GO:0005515//protein binding;GO:0000989//transcription factor binding transcription factor activity;GO:0008080//N-acetyltransferase activity	GO:0006351//transcription, DNA-dependent;GO:0016570//histone modification;GO:0003006//developmental process involved in reproduction;GO:0000302//response to reactive oxygen species;GO:0003002//regionalization;GO:0006970//response to osmotic stress;GO:0014070//response to organic cyclic compound;GO:0009725//response to hormone stimulus	gi|359478213|ref|XP_002278433.2|/1.64724e-62/PREDICTED: BTB/POZ and TAZ domain-containing protein 3 [Vitis vinifera]
Cs1g21830	8.14067	9.19932	18.276	22.6638	1.2394	0.824955	-	-	-	GO:0008152//metabolic process;GO:0009965//leaf morphogenesis	gi|337733632|gb|AEI72265.1|/2.92602e-111/hypothetical protein [Citrus trifoliata]
Cs1g22020	13.4527	13.0592	28.0724	47.5269	1.51174	0.860932	-	-	GO:0052689	GO:0009628//response to abiotic stimulus	gi|224071259|ref|XP_002303383.1|/8.03261e-71/predicted protein [Populus trichocarpa]
Cs1g22200	16.8001	18.7255	6.07638	4.10168	-1.8034	0.863078	K00517|1|2e-77|289|ath:AT4G37370|[EC:1.14.-.-]	-	GO:0016709//oxidoreductase activity, acting on paired donors, with incorporation or reduction of molecular oxygen, NAD(P)H as one donor, and incorporation of one atom of oxygen;GO:0046914//transition metal ion binding;GO:0046906//tetrapyrrole binding	GO:0044710	gi|470103106|ref|XP_004287985.1|/6.41266e-86/PREDICTED: isoflavone 2'-hydroxylase-like [Fragaria vesca subsp. vesca]
Cs1g22680	5.7158	5.77425	19.7211	23.4369	1.90924	0.874172	K13545|1|6e-55|214|vvi:100252439|red chlorophyll catabolite reductase [EC:1.3.1.80]	GO:0009536//plastid	-	-	gi|224094338|ref|XP_002310144.1|/8.13735e-72/predicted protein [Populus trichocarpa]
Cs1g23010	3.04568	6.22633	0.139025	0.331174	-4.30154	0.89191	K01955|1|3e-31|135|vvi:100262205|carbamoyl-phosphate synthase large subunit [EC:6.3.5.5];K13944|2|1e-27|124|rcu:RCOM_0993260|LOB domain-containing protein 16;K13945|5|3e-26|119|aly:ARALYDRAFT_486271|LOB domain-containing protein 29	-	-	GO:0003002//regionalization;GO:0048437//floral organ development;GO:0009887//organ morphogenesis;GO:0006351//transcription, DNA-dependent	gi|359497481|ref|XP_003635533.1|/9.07239e-79/PREDICTED: LOB domain-containing protein 36-like, partial [Vitis vinifera]
Cs1g23200	5.07242	8.34765	2.51799	1.6339	-1.69255	0.810802	K08233|1|9e-43|172|ath:AT2G23600|polyneuridine-aldehyde esterase [EC:3.1.1.78]	-	GO:0052689	GO:0032787//monocarboxylic acid metabolic process	gi|14279437|gb|AAK58599.1|AF269158_1/5.16191e-64/ethylene-induced esterase [Citrus sinensis]
Cs1g23370	372.69	404.901	59.4286	33.7375	-3.06113	0.939118	-	-	-	-	gi|224084233|ref|XP_002307238.1|/9.22757e-14/predicted protein [Populus trichocarpa]
Cs1g23480	7.95991	10.8662	1.42688	5.11301	-1.5254	0.818609	-	-	-	-	gi|224094628|ref|XP_002310190.1|/2.71248e-53/predicted protein [Populus trichocarpa]
Cs1g23600	48.5277	55.4922	20.1198	14.3599	-1.59304	0.867758	-	-	-	-	gi|449514750|ref|XP_004164469.1|/2.55742e-40/PREDICTED: uncharacterized membrane protein YOL092W-like [Cucumis sativus]
Cs1g23820	79.4819	86.0281	40.0456	32.8748	-1.18252	0.8413	-	GO:0005622//intracellular	GO:0005488//binding	GO:0006351//transcription, DNA-dependent;GO:0007243//intracellular protein kinase cascade;GO:0009755//hormone-mediated signaling pathway;GO:0042743//hydrogen peroxide metabolic process;GO:0006605//protein targeting;GO:0048869//cellular developmental process;GO:0009887//organ morphogenesis;GO:0009626//plant-type hypersensitive response;GO:0006470//protein dephosphorylation;GO:0009627//systemic acq…	gi|427199310|gb|AFY26885.1|/1.22045e-83/zinc finger protein [Morella rubra]
Cs1g24390	0.983436	1.14152	4.53037	4.58963	2.1016	0.806145	-	-	GO:0016798//hydrolase activity, acting on glycosyl bonds;GO:0016301//kinase activity	GO:0071704;GO:0006796//phosphate-containing compound metabolic process;GO:0044238//primary metabolic process	gi|225007940|gb|ACN78662.1|/8.799e-86/endo-beta-mannanase [Actinidia arguta]
Cs1g24930	22.9508	32.6797	10.719	5.84409	-1.7479	0.871387	-	-	-	-	gi|224094909|ref|XP_002310287.1|/1.76381e-67/predicted protein [Populus trichocarpa]
Cs1g25030	6.77227	8.07191	0.25057	0.221069	-4.97607	0.936356	-	-	-	-	gi|462398234|gb|EMJ03902.1|/2.12609e-17/hypothetical protein PRUPE_ppa012724mg [Prunus persica]
Cs1g25480	5.40029	5.33596	13.7016	14.5061	1.3936	0.822969	K03686|1|4e-12|70.1|ppp:PHYPADRAFT_108109|molecular chaperone DnaJ	-	-	GO:0009743//response to carbohydrate stimulus	gi|224134086|ref|XP_002327752.1|/1.86116e-36/predicted protein [Populus trichocarpa]
Cs1g25540	10.4841	10.8402	35.4442	23.9845	1.47866	0.848948	-	-	-	-	gi|224134066|ref|XP_002327747.1|/6.83515e-114/predicted protein [Populus trichocarpa]
Cs1g25570	7.36612	12.7019	0.833963	0.339588	-4.09594	0.931813	-	-	-	GO:0048511//rhythmic process;GO:0009628//response to abiotic stimulus;GO:0019758	gi|356538624|ref|XP_003537801.1|/7.54487e-150/PREDICTED: uncharacterized membrane protein YMR155W-like [Glycine max]
Cs1g25600	123.649	142.059	14.0673	8.90723	-3.53174	0.951582	-	-	-	-	gi|224133664|ref|XP_002327650.1|/3.98561e-19/predicted protein [Populus trichocarpa]
Cs1g25610	3.21333	5.14515	0.482734	0.199987	-3.61387	0.863169	K12311|1|1e-17|77.8|sbi:SORBI_05g019600|lysosomal alpha-mannosidase [EC:3.2.1.24];K01191|3|2e-17|79.0|ath:AT5G66150|alpha-mannosidase [EC:3.2.1.24]	-	GO:0004553//hydrolase activity, hydrolyzing O-glycosyl compounds;GO:0005488//binding	-	gi|297734995|emb|CBI17357.3|/7.3377e-62/unnamed protein product [Vitis vinifera]
Cs1g25670	14.8928	16.3806	42.7866	78.8571	1.95965	0.89159	-	-	GO:0052689	GO:0009699//phenylpropanoid biosynthetic process;GO:0006950//response to stress;GO:0006812//cation transport	gi|356564125|ref|XP_003550307.1|/1.21769e-82/PREDICTED: sigma factor sigB regulation protein rsbQ-like [Glycine max]
Cs1g26510	44.3975	48.7311	24.7942	19.9729	-1.05679	0.815048	K10802|1|3e-17|73.6|vvi:100257544|high mobility group protein B1	-	-	-	gi|63020536|gb|AAY26151.1|/7.07819e-18/high mobility group protein [Cucumis sativus]
Cs1g26650	6.92293	6.31689	18.5165	12.6024	1.2329	0.814523	K05387|1|0.0|512|ath:AT3G51480|glutamate receptor, ionotropic, other eukaryote	GO:0016020//membrane	GO:0004930//G-protein coupled receptor activity;GO:0005230//extracellular ligand-gated ion channel activity	GO:0007166//cell surface receptor signaling pathway;GO:0006810//transport	gi|225438444|ref|XP_002276999.1|/0/PREDICTED: glutamate receptor 3.6-like [Vitis vinifera]
Cs2g01740	6.6932	16.8026	119.948	36.4912	2.73512	0.925444	-	GO:0005911//cell-cell junction	GO:0015197//peptide transporter activity	GO:0043479;GO:0045229//external encapsulating structure organization;GO:0048588//developmental cell growth;GO:0015833//peptide transport;GO:0030003//cellular cation homeostasis;GO:0005976//polysaccharide metabolic process;GO:0009826//unidimensional cell growth	gi|359496107|ref|XP_002273768.2|/0/PREDICTED: oligopeptide transporter 3-like [Vitis vinifera]
Cs2g01840	80.8904	66.1158	128.584	216.626	1.23159	0.848605	-	-	-	-	gi|255563790|ref|XP_002522896.1|/1.27496e-32/conserved hypothetical protein [Ricinus communis]
Cs2g02070	32.2994	42.3832	17.6186	13.7283	-1.25245	0.839337	K08332|1|3e-16|86.3|vcn:VOLCADRAFT_41528|vacuolar protein 8	GO:0043231//intracellular membrane-bounded organelle	GO:0003824//catalytic activity	GO:0070838//divalent metal ion transport;GO:0006970//response to osmotic stress;GO:0006996//organelle organization	gi|255574637|ref|XP_002528228.1|/0/ubiquitin-protein ligase, putative [Ricinus communis]
Cs2g02110	1.58609	-	2.36204	5.83503	2.36057	0.809022	-	-	-	-	-
Cs2g02120	107.216	102.001	179.855	242.595	1.01378	0.821303	K14445|1|0.0|467|vvi:100255398|solute carrier family 13 (sodium-dependent dicarboxylate transporter), member 2/3/5	GO:0043231//intracellular membrane-bounded organelle	GO:0015556//C4-dicarboxylate transmembrane transporter activity	GO:0006814//sodium ion transport;GO:0015743//malate transport;GO:0030641//regulation of cellular pH	gi|116804319|gb|ABK27327.1|/0/vacuolar citrate/H+ symporter [Citrus sinensis]
Cs2g02990	27.8997	25.9173	61.859	83.149	1.43	0.858056	K01759|1|3e-38|133|rcu:RCOM_0904280|lactoylglutathione lyase [EC:4.4.1.5]	GO:0009526//plastid envelope;GO:0042579//microbody;GO:0016020//membrane	GO:0016829//lyase activity	GO:0006007//glucose catabolic process;GO:0000097//sulfur amino acid biosynthetic process;GO:0010038//response to metal ion;GO:0006089//lactate metabolic process;GO:0006970//response to osmotic stress	gi|2213425|emb|CAB09799.1|/3.96374e-42/hypothetical protein [Citrus x paradisi]
Cs2g03000	3.99775	2.4368	7.56887	10.1632	1.46245	0.805072	K01759|1|4e-37|104|pop:POPTR_713477|lactoylglutathione lyase [EC:4.4.1.5]	GO:0009526//plastid envelope;GO:0042579//microbody;GO:0016020//membrane	GO:0016846//carbon-sulfur lyase activity	GO:0006007//glucose catabolic process;GO:0000097//sulfur amino acid biosynthetic process;GO:0010038//response to metal ion;GO:0006089//lactate metabolic process;GO:0006970//response to osmotic stress	gi|2213425|emb|CAB09799.1|/5.0364e-41/hypothetical protein [Citrus x paradisi]
Cs2g03110	142.292	106.83	181.443	346.287	1.08295	0.833219	K00430|1|1e-71|270|gmx:547513|peroxidase [EC:1.11.1.7]	-	GO:0003824//catalytic activity;GO:0016209//antioxidant activity;GO:0043169//cation binding;GO:0046906//tetrapyrrole binding	GO:0044710;GO:0006950//response to stress	gi|167367|gb|AAA99868.1|/9.45546e-72/peroxidase [Gossypium hirsutum]
Cs2g03220	1.79735	2.74508	0.0469591	0.198865	-4.20777	0.812469	K03327|1|3e-131|304|rcu:RCOM_0904920|multidrug resistance protein, MATE family	GO:0031090//organelle membrane	GO:0015291//secondary active transmembrane transporter activity	GO:0044763;GO:0009608//response to symbiont;GO:0006812//cation transport	gi|255554911|ref|XP_002518493.1|/4.01545e-130/multidrug resistance pump, putative [Ricinus communis]
Cs2g03240	23.8952	31.2177	4.84786	3.60367	-2.70511	0.914532	-	-	-	-	gi|255557263|ref|XP_002519662.1|/3.12669e-20/conserved hypothetical protein [Ricinus communis]
Cs2g03270	40.7865	47.9703	237.893	218.511	2.36238	0.91314	K09840|1|0.0|927|rcu:RCOM_0632160|9-cis-epoxycarotenoid dioxygenase [EC:1.13.11.51]	-	GO:0016701//oxidoreductase activity, acting on single donors with incorporation of molecular oxygen	-	gi|68300872|gb|AAY89371.1|/0/9-cis-epoxycarotenoid dioxygenase 2 [Citrus sinensis]
Cs2g03810	4.6425	3.38631	10.7148	15.4632	1.7051	0.849176	-	-	GO:0015205//nucleobase transmembrane transporter activity	GO:0051707//response to other organism;GO:0015851//nucleobase transport	gi|462407274|gb|EMJ12608.1|/2.84242e-111/hypothetical protein PRUPE_ppa006967mg [Prunus persica]
Cs2g03820	13.6069	15.0176	41.4714	35.4749	1.4266	0.851459	-	-	-	-	gi|225463420|ref|XP_002272204.1|/3.75301e-111/PREDICTED: probable purine permease 10-like [Vitis vinifera]
Cs2g03960	20.7005	18.2733	45.0201	50.784	1.29758	0.846026	-	GO:0009706//chloroplast inner membrane;GO:0009534//chloroplast thylakoid	-	GO:0009725//response to hormone stimulus;GO:0009414//response to water deprivation;GO:0009409//response to cold;GO:0006972//hyperosmotic response;GO:0006873//cellular ion homeostasis;GO:0030001//metal ion transport	gi|255557429|ref|XP_002519745.1|/2.05523e-23/COR414-TM1, putative [Ricinus communis]
Cs2g04110	49.3802	59.047	3.65541	1.59355	-4.36855	0.969137	K05278|1|6e-23|69.7|rcu:RCOM_1031440|flavonol synthase [EC:1.14.11.23]	-	-	-	gi|225466129|ref|XP_002267208.1|/1.08018e-76/PREDICTED: protein SRG1 [Vitis vinifera]
Cs2g04490	17.6543	13.1158	41.5931	33.5787	1.28866	0.841574	-	-	-	-	gi|225443736|ref|XP_002265506.1|/1.77776e-19/PREDICTED: uncharacterized protein LOC100246308 [Vitis vinifera]
Cs2g04640	218.109	224.17	70.6167	58.425	-1.77712	0.887938	-	-	-	-	gi|255562454|ref|XP_002522233.1|/2.82596e-38/hypothetical protein RCOM_1250150 [Ricinus communis]
Cs2g04650	7.18101	7.35024	2.93173	1.65775	-1.66276	0.810163	K13418|1|3e-57|222|aly:ARALYDRAFT_895025|somatic embryogenesis receptor kinase 1 [EC:2.7.10.1 2.7.11.1]	GO:0016020//membrane	GO:0004672//protein kinase activity;GO:0097159//organic cyclic compound binding;GO:1901363;GO:0036094//small molecule binding	GO:0044763;GO:0003006//developmental process involved in reproduction;GO:0044237//cellular metabolic process	gi|224079061|ref|XP_002305735.1|/1.56535e-89/predicted protein [Populus trichocarpa]
Cs2g04710	134.075	146.674	76.8988	60.0478	-1.03567	0.822627	K00924|1|2e-123|441|ath:AT1G30270|[EC:2.7.1.-];K07198|3|3e-66|252|aly:ARALYDRAFT_484683|5'-AMP-activated protein kinase, catalytic alpha subunit [EC:2.7.11.11]	GO:0016020//membrane	GO:0004674//protein serine/threonine kinase activity;GO:0032550	GO:0006796//phosphate-containing compound metabolic process;GO:0006464//cellular protein modification process;GO:0019932//second-messenger-mediated signaling	gi|188509970|gb|ACD56654.1|/0/putative serine-threonine kinase [Gossypioides kirkii]
Cs2g04980	2.73768	4.4916	0.0876778	0.123768	-5.09549	0.886728	-	-	-	-	gi|470115482|ref|XP_004293928.1|/2.75183e-91/PREDICTED: uncharacterized protein LOC101315214 [Fragaria vesca subsp. vesca]
Cs2g05050	92.7727	105.93	38.6484	35.5899	-1.42038	0.859494	K01568|1|5e-102|371|rcu:RCOM_1014100|pyruvate decarboxylase [EC:4.1.1.1]	-	GO:0046872//metal ion binding;GO:0016831//carboxy-lyase activity;GO:0019842//vitamin binding	GO:0006950//response to stress	gi|70609688|gb|AAZ05069.1|/2.30121e-116/pyruvate decarboxylase [Citrus sinensis]
Cs2g05350	21.4226	19.8903	37.0618	62.1826	1.26439	0.843446	K13496|1|3e-27|122|ath:AT2G36780|UDP-glucosyl transferase 73C [EC:2.4.1.-]	-	GO:0035251//UDP-glucosyltransferase activity	-	gi|255563008|ref|XP_002522508.1|/0/UDP-glucosyltransferase, putative [Ricinus communis]
Cs2g05490	8.42235	17.6518	2.18296	1.91942	-2.66809	0.895471	-	GO:0043231//intracellular membrane-bounded organelle	GO:0003676//nucleic acid binding	GO:0006351//transcription, DNA-dependent	gi|224079161|ref|XP_002305774.1|/1.22583e-77/NAC domain protein, IPR003441 [Populus trichocarpa]
Cs2g05510	14.0673	11.1299	14.905	39.9924	1.12347	0.821463	K00924|1|0.0|1117|aly:ARALYDRAFT_473063|[EC:2.7.1.-];K08286|5|0.0|860|ath:AT4G28490|protein-serine/threonine kinase [EC:2.7.11.-]	GO:0043231//intracellular membrane-bounded organelle;GO:0031224//intrinsic to membrane	GO:0032550;GO:0004672//protein kinase activity;GO:0001071//nucleic acid binding transcription factor activity	GO:0006351//transcription, DNA-dependent;GO:0000226//microtubule cytoskeleton organization;GO:0043479;GO:0005976//polysaccharide metabolic process;GO:0009793//embryo development ending in seed dormancy;GO:0042546//cell wall biogenesis;GO:0048827//phyllome development;GO:0032535//regulation of cellular component size;GO:0006796//phosphate-containing compound metabolic process;GO:0009826//unidimens…	gi|224079165|ref|XP_002305776.1|/0/predicted protein [Populus trichocarpa]
Cs2g05620	5.93063	5.31019	28.8428	32.795	2.45507	0.905812	K09286|1|2e-21|102|ath:AT5G44210|EREBP-like factor	-	-	-	gi|462407731|gb|EMJ13065.1|/4.89606e-40/hypothetical protein PRUPE_ppa010090mg [Prunus persica]
Cs2g06030	5.2457	3.74702	13.1082	14.794	1.63355	0.842624	K10581|1|2e-144|513|gmx:100805463|ubiquitin-conjugating enzyme E2 O [EC:6.3.2.19]	GO:0043231//intracellular membrane-bounded organelle	GO:0019787//small conjugating protein ligase activity	GO:0006281//DNA repair;GO:0072506;GO:0009267//cellular response to starvation;GO:0015698//inorganic anion transport;GO:0009639//response to red or far red light	gi|462409535|gb|EMJ14869.1|/6.22341e-168/hypothetical protein PRUPE_ppa001031mg [Prunus persica]
Cs2g06100	19.2293	18.8071	5.36528	5.92425	-1.7524	0.862667	K00472|1|3e-29|60.5|aly:ARALYDRAFT_472257|prolyl 4-hydroxylase [EC:1.14.11.2]	GO:0043231//intracellular membrane-bounded organelle	GO:0046914//transition metal ion binding;GO:0019842//vitamin binding;GO:0019798	GO:0019471	gi|18394842|ref|NP_564109.1|/4.47234e-28/2-oxoglutarate (2OG) and Fe(II)-dependent oxygenase-like protein [Arabidopsis thaliana]
Cs2g06200	33.6669	27.7389	102.293	107.374	1.77166	0.88529	K01466|1|2e-39|163|pop:POPTR_831124|allantoinase [EC:3.5.2.5]	GO:0043231//intracellular membrane-bounded organelle	GO:0046914//transition metal ion binding;GO:0016812//hydrolase activity, acting on carbon-nitrogen (but not peptide) bonds, in cyclic amides	GO:0010135;GO:0034641//cellular nitrogen compound metabolic process;GO:0009267//cellular response to starvation	gi|224079243|ref|XP_002305806.1|/3.12357e-38/predicted protein [Populus trichocarpa]
Cs2g06490	6.53664	5.09903	15.7607	19.6307	1.60484	0.848514	K13289|1|2e-43|176|gmx:100793427|cathepsin A (carboxypeptidase C) [EC:3.4.16.5]	-	GO:0004180//carboxypeptidase activity	-	gi|356521319|ref|XP_003529304.1|/2.47271e-42/PREDICTED: serine carboxypeptidase-like 31-like [Glycine max]
Cs2g06960	10.0081	9.20409	28.5885	34.881	1.72404	0.872483	-	-	-	-	gi|359495704|ref|XP_003635066.1|/2.36788e-23/PREDICTED: protein MOTHER of FT and TF 1 [Vitis vinifera]
Cs2g07330	45.5659	42.8663	16.4093	19.4448	-1.30243	0.844998	K08901|1|5e-75|280|vvi:100240959|photosystem II oxygen-evolving enhancer protein 3	GO:0009532//plastid stroma;GO:0009534//chloroplast thylakoid;GO:0009523//photosystem II;GO:0005576//extracellular region	-	GO:0044699;GO:0044237//cellular metabolic process	gi|296083535|emb|CBI23524.3|/6.09123e-74/unnamed protein product [Vitis vinifera]
Cs2g07430	3.70939	2.87363	8.76241	8.80633	1.41619	0.801968	K13415|1|1e-29|118|aly:ARALYDRAFT_912402|protein brassinosteroid insensitive 1 [EC:2.7.10.1 2.7.11.1]	GO:0016020//membrane;GO:0043231//intracellular membrane-bounded organelle;GO:0044444//cytoplasmic part	GO:0004672//protein kinase activity;GO:0005488//binding	GO:0051716//cellular response to stimulus;GO:0010033//response to organic substance;GO:0009617//response to bacterium;GO:0006952//defense response	gi|359474717|ref|XP_002267916.2|/1.13432e-76/PREDICTED: cysteine-rich receptor-like protein kinase 25-like isoform 1 [Vitis vinifera]
Cs2g07580	0.270971	0.126826	2.1522	2.99062	3.69246	0.813199	K08770|1|2e-14|78.2|aly:ARALYDRAFT_915730|ubiquitin C	-	-	-	gi|255554995|ref|XP_002518535.1|/4.64833e-103/ubiquitin, putative [Ricinus communis]
Cs2g07630	17.1032	27.7188	71.9764	81.4347	1.77512	0.884148	K12669|1|1e-35|148|aly:ARALYDRAFT_334448|oligosaccharyltransferase complex subunit gamma	GO:0043231//intracellular membrane-bounded organelle	GO:0022892	GO:0006886//intracellular protein transport	gi|462410159|gb|EMJ15493.1|/3.09892e-51/hypothetical protein PRUPE_ppb011119mg [Prunus persica]
Cs2g07660	53.4014	74.5867	1.25789	5.1297	-4.32459	0.969365	K01051|1|9e-116|416|vvi:100253692|pectinesterase [EC:3.1.1.11]	GO:0071944//cell periphery	GO:0016788//hydrolase activity, acting on ester bonds	GO:0008152//metabolic process	gi|225444369|ref|XP_002266980.1|/1.25828e-114/PREDICTED: pectinesterase 2.2 [Vitis vinifera]
Cs2g08140	38.3044	41.6471	10.2317	6.83818	-2.22767	0.899717	K00391|1|1e-20|102|osa:4334011|[EC:1.8.4.-]	GO:0043231//intracellular membrane-bounded organelle;GO:0031090//organelle membrane	GO:0016667//oxidoreductase activity, acting on a sulfur group of donors;GO:0016862//intramolecular oxidoreductase activity, interconverting keto- and enol-groups;GO:0000166//nucleotide binding	GO:0044267//cellular protein metabolic process;GO:0044710;GO:0033554//cellular response to stress;GO:0007165//signal transduction	gi|224056607|ref|XP_002298934.1|/2.9856e-43/predicted protein [Populus trichocarpa]
Cs2g08310	2.70049	0.947954	20.9795	17.5278	3.39978	0.930352	K01058|1|2e-72|271|gmx:100817287|phospholipase A1 [EC:3.1.1.32]	-	GO:0016298//lipase activity	GO:0044238//primary metabolic process	gi|462408690|gb|EMJ14024.1|/0/hypothetical protein PRUPE_ppa020655mg, partial [Prunus persica]
Cs2g09400	163.486	215.057	73.578	78.4973	-1.31567	0.855385	K00924|1|2e-100|365|ath:AT1G30270|[EC:2.7.1.-];K07198|3|2e-65|248|vcn:VOLCADRAFT_98607|5'-AMP-activated protein kinase, catalytic alpha subunit [EC:2.7.11.11]	-	GO:0004674//protein serine/threonine kinase activity;GO:0097159//organic cyclic compound binding;GO:0005515//protein binding;GO:1901363;GO:0036094//small molecule binding	GO:0051707//response to other organism;GO:0009694//jasmonic acid metabolic process;GO:0019932//second-messenger-mediated signaling;GO:0009628//response to abiotic stimulus;GO:0006464//cellular protein modification process;GO:0009755//hormone-mediated signaling pathway;GO:0006796//phosphate-containing compound metabolic process;GO:0006950//response to stress	gi|255553335|ref|XP_002517709.1|/1.07099e-160/CBL-interacting serine/threonine-protein kinase, putative [Ricinus communis]
Cs2g09450	25.0594	30.3818	10.1316	13.9952	-1.20032	0.827672	K08818|1|1e-07|57.8|vvi:100246062|cell division cycle 2-like [EC:2.7.11.22]	GO:0016020//membrane	-	-	gi|441481999|gb|AGC39094.1|/1.75813e-81/remorin-3 protein [Dimocarpus longan]
Cs2g09780	20.9775	26.1894	8.60782	8.7766	-1.43998	0.842921	K08064|1|2e-14|80.9|smo:SELMODRAFT_38090|nuclear transcription factor Y, alpha	GO:0005667//transcription factor complex	GO:0003676//nucleic acid binding;GO:0001071//nucleic acid binding transcription factor activity	GO:0048506;GO:0009267//cellular response to starvation;GO:0006351//transcription, DNA-dependent;GO:0009247//glycolipid biosynthetic process	gi|147784447|emb|CAN63881.1|/1.31761e-23/hypothetical protein VITISV_039357 [Vitis vinifera]
Cs2g09850	1.06528	0.886392	3.99549	13.3123	3.14864	0.897571	-	GO:0044464//cell part;GO:0016020//membrane	-	GO:0034968//histone lysine methylation;GO:0016458//gene silencing	gi|224061621|ref|XP_002300571.1|/1.15523e-135/predicted protein [Populus trichocarpa]
Cs2g09980	17.5268	11.046	53.1502	58.1862	1.96221	0.891065	-	-	-	-	gi|224061601|ref|XP_002300561.1|/3.13541e-39/predicted protein [Populus trichocarpa]
Cs2g10070	31.5529	41.5171	71.6903	91.4392	1.15867	0.839611	K00279|1|1e-06|53.1|smo:SELMODRAFT_98722|cytokinin dehydrogenase [EC:1.5.99.12]	GO:0030312//external encapsulating structure	GO:0046993;GO:0016616//oxidoreductase activity, acting on the CH-OH group of donors, NAD or NADP as acceptor;GO:0000166//nucleotide binding	GO:0006950//response to stress;GO:0003006//developmental process involved in reproduction;GO:0000741//karyogamy;GO:0044710	gi|255564331|ref|XP_002523162.1|/0/Reticuline oxidase precursor, putative [Ricinus communis]
Cs2g10080	11.5698	8.4365	20.3571	23.8469	1.14373	0.817902	K00279|1|3e-07|57.8|smo:SELMODRAFT_98722|cytokinin dehydrogenase [EC:1.5.99.12]	GO:0005618//cell wall;GO:0009536//plastid;GO:0005911//cell-cell junction;GO:0005576//extracellular region;GO:0016020//membrane	GO:0016614//oxidoreductase activity, acting on CH-OH group of donors	GO:0044710;GO:0009626//plant-type hypersensitive response;GO:0010243//response to organic nitrogen;GO:0016044//cellular membrane organization;GO:0006605//protein targeting;GO:0002252;GO:0006984//ER-nucleus signaling pathway	gi|255564321|ref|XP_002523157.1|/0/Reticuline oxidase precursor, putative [Ricinus communis]
Cs2g10310	2.19781	4.11466	0.545506	0.33002	-2.84998	0.806237	K13425|1|1e-21|103|vvi:100256849|WRKY transcription factor 22	-	-	-	gi|297740908|emb|CBI31090.3|/1.20027e-58/unnamed protein product [Vitis vinifera]
Cs2g10400	9.23072	10.3018	3.67813	3.09237	-1.52855	0.820732	K11446|1|8e-26|119|gmx:100819576|histone demethylase JARID1 [EC:1.14.11.-]	-	GO:0032452//histone demethylase activity	GO:0009908//flower development;GO:0006351//transcription, DNA-dependent;GO:0070076//histone lysine demethylation;GO:0006259//DNA metabolic process;GO:0009648//photoperiodism	gi|462409574|gb|EMJ14908.1|/3.37783e-96/hypothetical protein PRUPE_ppa000634mg [Prunus persica]
Cs2g10440	2.11478	1.97961	-	-	-7.6775	0.832785	-	-	-	-	-
Cs2g10520	9.36051	11.4639	17.5023	26.8111	1.08947	0.808223	-	-	-	-	gi|297736167|emb|CBI24205.3|/1.78874e-22/unnamed protein product [Vitis vinifera]
Cs2g10630	25.6157	18.4678	52.3377	49.1672	1.20324	0.837876	K01955|1|3e-16|85.5|vvi:100262205|carbamoyl-phosphate synthase large subunit [EC:6.3.5.5];K13944|3|1e-13|77.0|rcu:RCOM_0993260|LOB domain-containing protein 16	-	-	GO:0009943//adaxial/abaxial axis specification;GO:0009799//specification of symmetry;GO:0009933//meristem structural organization;GO:0010073//meristem maintenance	gi|224075266|ref|XP_002304584.1|/1.11839e-34/predicted protein [Populus trichocarpa]
Cs2g10720	7.53997	7.05803	20.7865	88.3817	2.90271	0.928686	K14709|1|3e-66|251|rcu:RCOM_1500480|solute carrier family 39 (zinc transporter), member 1/2/3	GO:0031224//intrinsic to membrane;GO:0043231//intracellular membrane-bounded organelle	GO:0016628//oxidoreductase activity, acting on the CH-CH group of donors, NAD or NADP as acceptor;GO:0005375//copper ion transmembrane transporter activity	GO:0051707//response to other organism;GO:0044710;GO:0006829//zinc ion transport;GO:0006875//cellular metal ion homeostasis;GO:0006826//iron ion transport	gi|462410206|gb|EMJ15540.1|/3.38402e-68/hypothetical protein PRUPE_ppa027114mg [Prunus persica]
Cs2g11740	7.13472	7.67737	2.78043	1.89237	-1.66442	0.81151	K02728|1|7e-67|134|pop:POPTR_818935|20S proteasome subunit alpha 3 [EC:3.4.25.1]	GO:0005737//cytoplasm;GO:0043229//intracellular organelle;GO:0000502//proteasome complex	GO:0008233//peptidase activity	GO:0006508//proteolysis	gi|224086367|ref|XP_002307867.1|/9.60326e-66/predicted protein [Populus trichocarpa]
Cs2g11750	28.7846	25.6046	13.2915	10.8509	-1.17175	0.825344	-	-	GO:0016791//phosphatase activity	-	gi|449433485|ref|XP_004134528.1|/5.16156e-43/PREDICTED: haloacid dehalogenase-like hydrolase domain-containing protein 3-like [Cucumis sativus]
Cs2g11790	11.4527	18.1374	4.50526	3.89911	-1.8159	0.858809	-	GO:0009536//plastid	GO:0046914//transition metal ion binding;GO:0003824//catalytic activity;GO:0043168	-	gi|224075359|ref|XP_002304601.1|/4.42925e-22/predicted protein [Populus trichocarpa]
Cs2g12100	6.13672	4.93666	13.975	15.239	1.39957	0.825754	K01188|1|7e-19|95.9|osa:4332041|beta-glucosidase [EC:3.2.1.21]	GO:0009536//plastid	GO:0043167//ion binding;GO:0015926//glucosidase activity	GO:0034614//cellular response to reactive oxygen species;GO:0030243//cellulose metabolic process;GO:0010039//response to iron ion;GO:0009723//response to ethylene stimulus	gi|317106642|dbj|BAJ53147.1|/1.10617e-42/JHL23J11.2 [Jatropha curcas]
Cs2g12850	5.56243	4.6862	12.7806	16.3291	1.50607	0.838378	-	-	GO:0008194//UDP-glycosyltransferase activity	-	gi|460386450|ref|XP_004238911.1|/3.30527e-85/PREDICTED: uncharacterized protein LOC101249358 [Solanum lycopersicum]
Cs2g13100	500.689	747.217	221.743	209.444	-1.53312	0.87351	-	-	-	-	gi|356534344|ref|XP_003535716.1|/7.35462e-81/PREDICTED: uncharacterized protein LOC100775954 [Glycine max]
Cs2g13170	5.62805	6.70513	0.761949	2.42006	-1.95453	0.821349	-	-	-	-	gi|224111598|ref|XP_002315915.1|/7.09975e-16/predicted protein [Populus trichocarpa]
Cs2g13285	13.9186	10.9249	4.46316	3.54391	-1.63352	0.837876	-	-	-	-	-
Cs2g13530	3.06572	2.36158	5.89718	9.39871	1.49484	0.800689	K03327|1|1e-98|301|rcu:RCOM_0275330|multidrug resistance protein, MATE family	GO:0016020//membrane	GO:0015291//secondary active transmembrane transporter activity	GO:0051707//response to other organism;GO:0015893//drug transport;GO:0044763	gi|255582913|ref|XP_002532228.1|/1.51328e-97/TRANSPARENT TESTA 12 protein, putative [Ricinus communis]
Cs2g13610	3.07463	2.38188	21.5784	25.6314	3.11303	0.926403	-	-	-	-	gi|224099449|ref|XP_002311488.1|/1.48571e-57/predicted protein [Populus trichocarpa]
Cs2g13790	5.96647	8.16821	0.222136	1.41107	-3.11346	0.885655	-	-	GO:0043169//cation binding	GO:0006812//cation transport	gi|224111540|ref|XP_002315894.1|/2.7098e-45/predicted protein [Populus trichocarpa]
Cs2g13800	1.84633	2.83938	-	-	-7.87212	0.851687	-	-	GO:0043169//cation binding	GO:0006812//cation transport	gi|224111540|ref|XP_002315894.1|/1.14102e-43/predicted protein [Populus trichocarpa]
Cs2g13910	4.57315	6.16646	9.35087	24.3778	1.65103	0.849747	-	GO:0043231//intracellular membrane-bounded organelle	GO:0008081//phosphoric diester hydrolase activity	GO:0019400;GO:0072502;GO:0010038//response to metal ion	gi|255543649|ref|XP_002512887.1|/4.1191e-117/glycerophosphodiester phosphodiesterase, putative [Ricinus communis]
Cs2g14490	3.08518	3.07736	7.8333	9.46279	1.48885	0.808885	-	GO:0009536//plastid	-	GO:0006873//cellular ion homeostasis;GO:0030001//metal ion transport	gi|30385248|gb|AAP23943.1|/2.90219e-62/CCR protein [x Citrofortunella microcarpa]
Cs2g15000	25.5556	30.8179	7.76512	9.75055	-1.68637	0.868648	K15271|1|2e-64|244|rcu:RCOM_1095670|ATP-dependent DNA helicase HFM1/MER3 [EC:3.6.4.12];K03798|4|9e-63|239|rcu:RCOM_0340700|cell division protease FtsH [EC:3.4.24.-]	-	-	-	gi|255543449|ref|XP_002512787.1|/5.89747e-165/pentatricopeptide repeat-containing protein, putative [Ricinus communis]
Cs2g15010	10.9026	15.3411	5.58451	3.79562	-1.48429	0.826165	-	-	-	-	gi|255543447|ref|XP_002512786.1|/6.53207e-101/conserved hypothetical protein [Ricinus communis]
Cs2g15360	10.2109	6.07628	27.7333	22.5388	1.62602	0.85865	K01058|1|2e-33|142|gmx:100816744|phospholipase A1 [EC:3.1.1.32]	GO:0009536//plastid	GO:0004620//phospholipase activity	GO:0000097//sulfur amino acid biosynthetic process;GO:0010224//response to UV-B;GO:0009746;GO:0009267//cellular response to starvation;GO:0006970//response to osmotic stress;GO:0019758;GO:0009247//glycolipid biosynthetic process;GO:0042044//fluid transport;GO:0016109	gi|224071449|ref|XP_002303465.1|/1.63529e-162/predicted protein [Populus trichocarpa]
Cs2g15570	7.06339	13.1189	1.78099	2.23911	-2.32779	0.870908	-	-	-	-	gi|147772788|emb|CAN62841.1|/1.92418e-11/hypothetical protein VITISV_003394 [Vitis vinifera]
Cs2g15710	25.9834	18.9813	36.1988	56.0461	1.03667	0.813542	-	GO:0043231//intracellular membrane-bounded organelle;GO:0005911//cell-cell junction	-	-	gi|225446561|ref|XP_002279857.1|/1.93109e-48/PREDICTED: uncharacterized protein LOC100255693 [Vitis vinifera]
Cs2g16135	74.8439	98.7266	13.578	12.2894	-2.74631	0.926197	-	-	-	-	gi|118485926|gb|ABK94808.1|/1.59894e-38/unknown [Populus trichocarpa]
Cs2g16140	6.99744	6.96475	0.351756	2.42066	-2.33231	0.850865	-	GO:0005618//cell wall;GO:0043231//intracellular membrane-bounded organelle;GO:0005911//cell-cell junction;GO:0031225//anchored to membrane	-	GO:0010053//root epidermal cell differentiation;GO:0016129	gi|255553599|ref|XP_002517840.1|/4.83115e-53/conserved hypothetical protein [Ricinus communis]
Cs2g16150	15.4824	13.5266	50.6396	51.5335	1.81644	0.882528	K03676|1|2e-09|62.4|bdi:100821530|glutaredoxin 3	-	-	GO:0044763;GO:0010033//response to organic substance;GO:0050794//regulation of cellular process	gi|255553603|ref|XP_002517842.1|/4.4283e-41/glutaredoxin, grx, putative [Ricinus communis]
Cs2g16780	13.9058	15.8201	6.42453	4.7757	-1.40819	0.826919	K01190|1|3e-16|86.3|ota:Ot07g03490|beta-galactosidase [EC:3.2.1.23]	-	GO:0016701//oxidoreductase activity, acting on single donors with incorporation of molecular oxygen	-	gi|255570138|ref|XP_002526031.1|/2.42705e-54/phytanoyl-CoA dioxygenase domain containing, putative [Ricinus communis]
Cs2g17100	26.5639	29.0621	74.0095	76.9589	1.44042	0.858969	-	-	-	-	gi|470122904|ref|XP_004297478.1|/5.66914e-34/PREDICTED: protein PLANT CADMIUM RESISTANCE 2-like [Fragaria vesca subsp. vesca]
Cs2g17110	6.47191	5.59728	17.3905	39.1894	2.22896	0.895402	K00517|1|3e-105|206|aly:ARALYDRAFT_320824|[EC:1.14.-.-];K11868|3|3e-105|206|aly:ARALYDRAFT_481994|cytochrome P450, family 71, subfamily A, polypeptide 13 (indoleacetaldoxime dehydratase) [EC:4.99.1.6]	-	GO:0046872//metal ion binding;GO:0016491//oxidoreductase activity	-	gi|224139374|ref|XP_002323081.1|/2.6565e-147/cytochrome P450 [Populus trichocarpa]
Cs2g17230	90.7762	121.447	34.1001	33.2417	-1.65601	0.875862	K13464|1|6e-53|114|vvi:100262965|jasmonate ZIM domain-containing protein	-	-	-	gi|147856980|emb|CAN79663.1|/8.50786e-52/hypothetical protein VITISV_031013 [Vitis vinifera]
Cs2g17380	12.5754	17.6044	33.8559	28.5798	1.04879	0.80699	-	GO:0043231//intracellular membrane-bounded organelle	-	-	gi|224099549|ref|XP_002311528.1|/1.10818e-11/predicted protein [Populus trichocarpa]
Cs2g17670	6.84438	10.6958	2.63947	2.55662	-1.75517	0.83258	-	GO:0031090//organelle membrane	GO:0022890//inorganic cation transmembrane transporter activity	GO:0006879//cellular iron ion homeostasis;GO:0006826//iron ion transport	gi|118486116|gb|ABK94901.1|/1.96286e-33/unknown [Populus trichocarpa]
Cs2g18170	64.6469	43.328	104.775	135.659	1.15495	0.841529	K02699|1|7e-73|273|rcu:RCOM_1628230|photosystem I subunit XI	GO:0009526//plastid envelope;GO:0009570//chloroplast stroma;GO:0009534//chloroplast thylakoid;GO:0009522//photosystem I	-	GO:0044237//cellular metabolic process	gi|255572702|ref|XP_002527284.1|/9.5021e-72/Photosystem I reaction center subunit XI, chloroplast precursor, putative [Ricinus communis]
Cs2g18220	293.953	319.905	151.086	148.093	-1.0369	0.824567	-	GO:0043231//intracellular membrane-bounded organelle	-	-	gi|224129336|ref|XP_002320559.1|/4.51344e-138/predicted protein [Populus trichocarpa]
Cs2g18250	33.6603	38.0745	5.28397	4.85327	-2.82301	0.921563	K13691|1|9e-101|367|pop:POPTR_807713|pathogen-inducible salicylic acid glucosyltransferase [EC:2.4.1.-]	-	GO:0016758//transferase activity, transferring hexosyl groups	-	gi|242199344|gb|ACS87993.1|/8.27682e-141/UDP-glucosyltransferase family 1 protein [Citrus sinensis]
Cs2g18580	5.21308	5.30421	13.4267	13.54	1.35841	0.819545	K00020|1|1e-13|77.8|olu:OSTLU_45774|3-hydroxyisobutyrate dehydrogenase [EC:1.1.1.31]	GO:0043231//intracellular membrane-bounded organelle;GO:0044444//cytoplasmic part	GO:0005488//binding;GO:0016616//oxidoreductase activity, acting on the CH-OH group of donors, NAD or NADP as acceptor	GO:0000097//sulfur amino acid biosynthetic process;GO:0006090//pyruvate metabolic process;GO:0000226//microtubule cytoskeleton organization;GO:0006950//response to stress	gi|225468850|ref|XP_002266252.1|/3.02597e-37/PREDICTED: putative oxidoreductase GLYR1 isoform 1 [Vitis vinifera]
Cs2g19750	3.3927	4.16829	0.631562	0.668644	-2.53984	0.812058	-	-	-	-	gi|255581796|ref|XP_002531699.1|/1.00709e-38/conserved hypothetical protein [Ricinus communis]
Cs2g20140	2.07784	3.0148	-	-	-7.99227	0.862895	-	-	-	-	-
Cs2g20240	13.1431	15.7437	0.995242	0.234151	-4.5544	0.953454	-	-	GO:0046872//metal ion binding	-	gi|462411282|gb|EMJ16331.1|/3.37908e-56/hypothetical protein PRUPE_ppa013087mg [Prunus persica]
Cs2g21440	23.2024	16.2068	43.2651	55.9569	1.33213	0.848126	-	-	-	-	gi|462411283|gb|EMJ16332.1|/3.50489e-07/hypothetical protein PRUPE_ppa013096mg [Prunus persica]
Cs2g21840	0.993214	1.43035	4.55114	6.58509	2.20006	0.827078	-	-	-	-	gi|255537982|ref|XP_002510056.1|/4.65944e-42/conserved hypothetical protein [Ricinus communis]
Cs2g21940	8.43856	7.13475	26.35	14.7354	1.39955	0.836438	K12135|1|8e-09|59.3|aly:ARALYDRAFT_488429|zinc finger protein CONSTANS	GO:0043231//intracellular membrane-bounded organelle	GO:0005488//binding	GO:0030522//intracellular receptor mediated signaling pathway;GO:0010243//response to organic nitrogen;GO:0009908//flower development;GO:0006351//transcription, DNA-dependent;GO:0009639//response to red or far red light	gi|255549341|ref|XP_002515724.1|/2.85575e-36/DNA binding protein, putative [Ricinus communis]
Cs2g22770	78.6784	74.792	6.43176	5.82253	-3.6466	0.95318	-	-	-	-	gi|225447649|ref|XP_002274919.1|/4.38568e-16/PREDICTED: uncharacterized protein LOC100261290 [Vitis vinifera]
Cs2g22790	125.695	122.598	30.98	26.0236	-2.12292	0.902799	-	-	-	-	gi|225447659|ref|XP_002275321.1|/6.46323e-16/PREDICTED: uncharacterized protein LOC100263064 [Vitis vinifera]
Cs2g22800	253.246	223.401	61.7519	41.7221	-2.20365	0.906885	-	-	-	-	gi|225447659|ref|XP_002275321.1|/3.45268e-17/PREDICTED: uncharacterized protein LOC100263064 [Vitis vinifera]
Cs2g22810	71.7631	70.0226	20.7705	11.3786	-2.14086	0.900927	-	-	-	-	gi|225447659|ref|XP_002275321.1|/7.17097e-18/PREDICTED: uncharacterized protein LOC100263064 [Vitis vinifera]
Cs2g22820	192.645	200.216	37.3796	26.0236	-2.63139	0.923892	-	-	-	-	gi|225447665|ref|XP_002275507.1|/3.31173e-20/PREDICTED: uncharacterized protein LOC100247673 [Vitis vinifera]
Cs2g23260	18.0237	22.9282	2.6612	3.30322	-2.77948	0.911565	-	GO:0009536//plastid	-	-	gi|462394230|gb|EMJ00134.1|/1.76893e-58/hypothetical protein PRUPE_ppa009489mg [Prunus persica]
Cs2g23750	67.2158	76.3977	28.3899	19.59	-1.58169	0.870337	K13691|1|2e-165|580|pop:POPTR_807713|pathogen-inducible salicylic acid glucosyltransferase [EC:2.4.1.-]	-	GO:0035251//UDP-glucosyltransferase activity	GO:0008152//metabolic process	gi|224129334|ref|XP_002320558.1|/2.51994e-164/predicted protein [Populus trichocarpa]
Cs2g23870	6.24952	5.64834	25.3076	25.1108	2.08325	0.886134	K00815|1|1e-126|332|pop:POPTR_836654|tyrosine aminotransferase [EC:2.6.1.5]	-	GO:0008483//transaminase activity;GO:0043168	GO:0009058//biosynthetic process;GO:0019752//carboxylic acid metabolic process	gi|224133454|ref|XP_002328046.1|/1.49443e-125/aminotransferase family protein [Populus trichocarpa]
Cs2g24040	96.5317	61.3344	380.744	120.801	1.66768	0.881249	K13993|1|8e-42|168|pop:POPTR_549610|HSP20 family protein	-	-	GO:0050896//response to stimulus	gi|470137879|ref|XP_004304687.1|/1.06728e-44/PREDICTED: 18.1 kDa class I heat shock protein-like [Fragaria vesca subsp. vesca]
Cs2g24360	9.68838	7.09757	20.3249	16.3823	1.12881	0.811259	K13993|1|6e-56|216|pop:POPTR_769024|HSP20 family protein	-	-	-	gi|224107693|ref|XP_002314566.1|/7.22737e-55/predicted protein [Populus trichocarpa]
Cs2g24670	5.82598	13.3194	0.917675	0.588822	-3.66772	0.918048	-	GO:0031224//intrinsic to membrane	GO:0046943//carboxylic acid transmembrane transporter activity	GO:0006498//N-terminal protein lipidation;GO:0009626//plant-type hypersensitive response;GO:0009628//response to abiotic stimulus;GO:0015672//monovalent inorganic cation transport;GO:0015748;GO:0016044//cellular membrane organization;GO:0006605//protein targeting;GO:0016482//cytoplasmic transport;GO:0006865//amino acid transport;GO:0006984//ER-nucleus signaling pathway	gi|255537003|ref|XP_002509568.1|/4.89912e-154/amino acid transporter, putative [Ricinus communis]
Cs2g24730	3.40503	1.95356	11.2322	11.7763	2.10224	0.86632	-	-	-	-	gi|225452173|ref|XP_002270738.1|/1.56378e-40/PREDICTED: uncharacterized protein LOC100249110 [Vitis vinifera]
Cs2g24740	33.2599	35.8591	5.30899	4.02171	-2.88902	0.923641	-	GO:0043231//intracellular membrane-bounded organelle	-	GO:0045333//cellular respiration	gi|255561818|ref|XP_002521918.1|/1.23467e-85/conserved hypothetical protein [Ricinus communis]
Cs2g25040	71.0448	60.5896	23.3264	39.4652	-1.06789	0.819933	-	-	GO:0016788//hydrolase activity, acting on ester bonds	GO:0009062//fatty acid catabolic process;GO:0006952//defense response	gi|118481389|gb|ABK92637.1|/7.77997e-44/unknown [Populus trichocarpa]
Cs2g25090	1.17198	-	5.23605	8.00726	3.48598	0.893987	K02112|1|1e-18|89.4|bdi:6439896|F-type H+-transporting ATPase subunit beta [EC:3.6.3.14]	GO:0033178//proton-transporting two-sector ATPase complex, catalytic domain;GO:0009534//chloroplast thylakoid	GO:0032550;GO:0019829//cation-transporting ATPase activity	GO:0015988//energy coupled proton transmembrane transport, against electrochemical gradient;GO:0015986//ATP synthesis coupled proton transport	gi|336239133|gb|AEI27420.1|/8.74789e-18/ATP synthase beta subunit [Celtis tetrandra]
Cs2g25450	126.395	146.594	21.8351	29.1004	-2.4221	0.914783	K00430|1|3e-105|380|vvi:100249751|peroxidase [EC:1.11.1.7]	-	GO:0003824//catalytic activity;GO:0005488//binding	-	gi|225451467|ref|XP_002274131.1|/4.01937e-104/PREDICTED: peroxidase 55-like [Vitis vinifera]
Cs2g25850	6.73534	4.26789	15.1228	15.684	1.48532	0.836324	-	-	-	-	gi|356517608|ref|XP_003527479.1|/7.22385e-07/PREDICTED: uncharacterized protein LOC100785857 [Glycine max]
Cs2g26780	9.01651	7.57699	16.7845	20.3548	1.16233	0.814135	K10960|1|1e-129|461|rcu:RCOM_1110740|geranylgeranyl reductase [EC:1.3.1.83]	GO:0009526//plastid envelope;GO:0009534//chloroplast thylakoid	GO:0016627//oxidoreductase activity, acting on the CH-CH group of donors;GO:0036094//small molecule binding	GO:0006470//protein dephosphorylation;GO:0000097//sulfur amino acid biosynthetic process;GO:0006779//porphyrin-containing compound biosynthetic process;GO:0006091//generation of precursor metabolites and energy	gi|470145841|ref|XP_004308541.1|/5.57851e-132/PREDICTED: geranylgeranyl diphosphate reductase, chloroplastic-like [Fragaria vesca subsp. vesca]
Cs2g27050	48.4577	65.8969	15.8538	11.0465	-2.08782	0.897297	-	GO:0043231//intracellular membrane-bounded organelle;GO:0016020//membrane	GO:0019787//small conjugating protein ligase activity	GO:0042445//hormone metabolic process;GO:0048585//negative regulation of response to stimulus;GO:0006725//cellular aromatic compound metabolic process	gi|255572066|ref|XP_002526974.1|/2.27283e-55/copine, putative [Ricinus communis]
Cs2g27310	10.7959	13.1225	31.3552	17.8261	1.03999	0.800712	-	GO:0043231//intracellular membrane-bounded organelle;GO:0044444//cytoplasmic part	-	GO:0015698//inorganic anion transport;GO:0010035//response to inorganic substance;GO:0000041//transition metal ion transport;GO:0009267//cellular response to starvation	gi|462411734|gb|EMJ16783.1|/1.55242e-77/hypothetical protein PRUPE_ppa007563mg [Prunus persica]
Cs2g27650	60.4021	58.3479	206.811	153.781	1.60244	0.874766	K02575|1|1e-127|456|pop:POPTR_662054|MFS transporter, NNP family, nitrate/nitrite transporter	GO:0000325//plant-type vacuole;GO:0031224//intrinsic to membrane	GO:0015103//inorganic anion transmembrane transporter activity	GO:0015698//inorganic anion transport;GO:0044763	gi|470141271|ref|XP_004306358.1|/2.31149e-152/PREDICTED: high affinity nitrate transporter 2.7-like [Fragaria vesca subsp. vesca]
Cs2g27940	3.04099	4.31179	0.177597	0.0940124	-4.75868	0.882733	K09422|1|6e-29|88.6|zma:100192609|myb proto-oncogene protein, plant	GO:0043231//intracellular membrane-bounded organelle	GO:0003676//nucleic acid binding;GO:0001071//nucleic acid binding transcription factor activity	GO:0006351//transcription, DNA-dependent	gi|408690218|gb|AFU81569.1|/8.2968e-28/MYB-type transcription factor, partial [Zea mays subsp. mays]
Cs2g28040	41.0176	38.5513	100.846	121.022	1.47942	0.862325	-	-	GO:0097159//organic cyclic compound binding;GO:0005515//protein binding	-	gi|225452448|ref|XP_002277810.1|/1.30966e-16/PREDICTED: uncharacterized protein LOC100254241 [Vitis vinifera]
Cs2g28140	5.55818	6.97297	1.5929	1.74666	-1.90779	0.819431	K01206|1|4e-42|134|ath:AT1G67830|alpha-L-fucosidase [EC:3.2.1.51]	-	GO:0016787//hydrolase activity	GO:0044238//primary metabolic process	gi|363808274|ref|NP_001241984.1|/2.41371e-93/uncharacterized protein LOC100785435 precursor [Glycine max]
Cs2g28180	8.98744	8.09551	20.4553	18.3143	1.18237	0.817217	-	-	GO:0046914//transition metal ion binding;GO:0036094//small molecule binding;GO:0016655//oxidoreductase activity, acting on NAD(P)H, quinone or similar compound as acceptor	GO:0044710	gi|118481558|gb|ABK92721.1|/6.28743e-46/unknown [Populus trichocarpa]
Cs2g28370	12.0845	9.12034	22.2707	25.9599	1.18556	0.823654	K13496|1|3e-69|261|ath:AT2G36800|UDP-glucosyl transferase 73C [EC:2.4.1.-]	GO:0009536//plastid	GO:0008194//UDP-glycosyltransferase activity;GO:0016758//transferase activity, transferring hexosyl groups	-	gi|255552622|ref|XP_002517354.1|/2.34141e-166/UDP-glucosyltransferase, putative [Ricinus communis]
Cs2g28420	10.966	6.36868	15.6071	25.0739	1.2307	0.823175	K03549|1|2e-140|499|mtr:MTR_5g034500|KUP system potassium uptake protein	GO:0016020//membrane	GO:0046873//metal ion transmembrane transporter activity	GO:0034220//ion transmembrane transport	gi|462413122|gb|EMJ18171.1|/1.01392e-170/hypothetical protein PRUPE_ppa003114mg [Prunus persica]
Cs2g29000	24.5469	31.7872	8.60681	11.0613	-1.51815	0.856047	K07199|1|4e-39|162|gmx:100789052|5'-AMP-activated protein kinase, regulatory beta subunit	-	GO:0016772//transferase activity, transferring phosphorus-containing groups	GO:0006796//phosphate-containing compound metabolic process	gi|77745436|gb|ABB02617.1|/1.29259e-39/GAL83-like protein [Solanum tuberosum]
Cs2g29810	4.17285	7.98209	0.120083	0.254268	-5.021	0.925878	K15400|1|6e-35|147|vvi:100245819|omega-hydroxypalmitate O-feruloyl transferase [EC:2.3.1.188]	-	-	-	gi|158828372|gb|ABW81204.1|/1.1678e-173/alcohol acyl transferase [Citrus sinensis]
Cs2g29820	23.0381	38.1026	0.659788	0.465685	-5.76353	0.982948	K15400|1|5e-35|147|vvi:100245819|omega-hydroxypalmitate O-feruloyl transferase [EC:2.3.1.188]	-	-	-	gi|158828372|gb|ABW81204.1|/8.97559e-175/alcohol acyl transferase [Citrus sinensis]
Cs2g31050	29.5578	43.7943	1.80034	4.19329	-3.61334	0.946149	-	-	-	-	gi|255544962|ref|XP_002513542.1|/1.49197e-32/lipid binding protein, putative [Ricinus communis]
Cs2g31400	40.1858	65.3431	2.38429	0.673144	-5.10917	0.981738	K15400|1|3e-20|97.1|rcu:RCOM_1447050|omega-hydroxypalmitate O-feruloyl transferase [EC:2.3.1.188]	-	GO:0016413//O-acetyltransferase activity	-	gi|158828372|gb|ABW81204.1|/3.51104e-79/alcohol acyl transferase [Citrus sinensis]
Cs2g31410	9.81609	14.1574	0.0721895	0.152856	-6.73507	0.968497	K15400|1|2e-19|95.5|vvi:100245819|omega-hydroxypalmitate O-feruloyl transferase [EC:2.3.1.188]	-	GO:0016747//transferase activity, transferring acyl groups other than amino-acyl groups	-	gi|158828372|gb|ABW81204.1|/3.25185e-110/alcohol acyl transferase [Citrus sinensis]
Cs2g31450	7.74884	5.93472	19.6293	34.949	1.99588	0.883532	K15400|1|7e-37|154|aly:ARALYDRAFT_493874|omega-hydroxypalmitate O-feruloyl transferase [EC:2.3.1.188]	-	GO:0016740//transferase activity	-	gi|225427647|ref|XP_002270431.1|/1.76555e-92/PREDICTED: benzyl alcohol O-benzoyltransferase-like [Vitis vinifera]
Cs3g01820	20.173	29.5468	3.53695	2.66592	-3.00281	0.923275	K15505|1|6e-19|96.7|bdi:100838307|DNA repair protein RAD5 [EC:3.6.4.-]	GO:0005911//cell-cell junction	GO:1901363;GO:0097159//organic cyclic compound binding	-	gi|359495006|ref|XP_002266009.2|/0/PREDICTED: F-box protein At3g54460-like [Vitis vinifera]
Cs3g02020	2.78594	5.05864	1.19968	0.388093	-2.30469	0.802904	-	-	GO:0003676//nucleic acid binding	-	gi|255645922|gb|ACU23450.1|/2.10951e-28/unknown [Glycine max]
Cs3g03045	2.57269	1.37614	7.41939	19.3156	2.75923	0.899489	-	-	-	-	gi|147783182|emb|CAN68669.1|/3.17823e-10/hypothetical protein VITISV_039388 [Vitis vinifera]
Cs3g03050	10.8527	12.5338	4.61773	1.77777	-1.87054	0.852075	K13993|1|2e-51|153|rcu:RCOM_0977820|HSP20 family protein	-	-	-	gi|255560519|ref|XP_002521274.1|/2.12722e-50/heat-shock protein, putative [Ricinus communis]
Cs3g03110	88.221	97.9002	31.8336	48.3326	-1.21518	0.84388	-	-	-	-	gi|462419691|gb|EMJ23954.1|/1.31834e-153/hypothetical protein PRUPE_ppa006525mg [Prunus persica]
Cs3g03135	1.05896	2.31297	11.2144	5.75093	2.33095	0.862188	-	-	-	-	-
Cs3g05115	7.40287	10.514	31.9332	29.2467	1.77174	0.874287	-	-	-	-	-
Cs3g05120	9.67126	6.83097	24.0045	29.7574	1.70392	0.868329	-	-	-	-	-
Cs3g06830	2.88471	2.13184	4.14525	12.1286	1.69779	0.824613	-	GO:0044444//cytoplasmic part	GO:0036094//small molecule binding;GO:0016628//oxidoreductase activity, acting on the CH-CH group of donors, NAD or NADP as acceptor	GO:0003002//regionalization;GO:0006629//lipid metabolic process;GO:0006950//response to stress	gi|255538116|ref|XP_002510123.1|/1.17627e-166/conserved hypothetical protein [Ricinus communis]
Cs3g06850	17.1659	26.2403	8.12253	6.75512	-1.54475	0.851413	K15731|1|3e-20|100|vcn:VOLCADRAFT_103070|carboxy-terminal domain RNA polymerase II polypeptide A small phosphatase [EC:3.1.3.16]	-	-	-	gi|359487040|ref|XP_002265614.2|/4.40815e-49/PREDICTED: uncharacterized protein LOC100267967 [Vitis vinifera]
Cs3g07150	0.305277	8.43006	22.2262	0.2674	1.36458	0.811076	-	-	-	-	gi|224057224|ref|XP_002299181.1|/1.39194e-49/predicted protein [Populus trichocarpa]
Cs3g08480	4.75588	7.98559	1.71162	0.7186	-2.39037	0.847213	K00855|1|4e-79|295|rcu:RCOM_1316960|phosphoribulokinase [EC:2.7.1.19]	GO:0009532//plastid stroma;GO:0009526//plastid envelope;GO:0009534//chloroplast thylakoid;GO:0005576//extracellular region	GO:0032550;GO:0016301//kinase activity	GO:0006952//defense response;GO:0044238//primary metabolic process;GO:0006796//phosphate-containing compound metabolic process	gi|255555933|ref|XP_002519002.1|/5.38811e-78/phosphoribulose kinase, putative [Ricinus communis]
Cs3g09720	17.6758	23.7103	6.94718	4.63524	-1.83721	0.868968	K00540|1|2e-93|323|aly:ARALYDRAFT_479749|[EC:1.-.-.-]	GO:0031967;GO:0043231//intracellular membrane-bounded organelle;GO:0031224//intrinsic to membrane	GO:0043169//cation binding;GO:0016682//oxidoreductase activity, acting on diphenols and related substances as donors, oxygen as acceptor	GO:0044707;GO:0006950//response to stress;GO:0007165//signal transduction;GO:0015980//energy derivation by oxidation of organic compounds	gi|190710541|gb|ACE95101.1|/8.85568e-99/mitochondrial alternative oxidase precursor [Citrus sinensis]
Cs3g10320	1.83266	0.623826	5.78932	8.23069	2.51282	0.860521	-	-	-	-	gi|224071483|ref|XP_002303482.1|/2.91954e-11/predicted protein [Populus trichocarpa]
Cs3g11170	6.23078	5.51147	11.918	15.3817	1.21718	0.806876	K00514|1|1e-43|176|pop:POPTR_836745|zeta-carotene desaturase [EC:1.3.5.6]	GO:0009526//plastid envelope	GO:0036094//small molecule binding;GO:0016787//hydrolase activity;GO:0016705//oxidoreductase activity, acting on paired donors, with incorporation or reduction of molecular oxygen	GO:0016109;GO:0016119//carotene metabolic process	gi|83637848|gb|ABC33728.1|/9.23834e-52/zeta-carotene desaturase [Citrus unshiu]
Cs3g11590	34.105	53.4648	3.87554	4.1031	-3.45622	0.944391	K00676|1|9e-16|81.3|ppp:PHYPADRAFT_104139|ribosomal-protein-alanine N-acetyltransferase [EC:2.3.1.128]	-	GO:0016407//acetyltransferase activity	GO:0006952//defense response;GO:0000160//two-component signal transduction system (phosphorelay);GO:0010243//response to organic nitrogen;GO:0009692;GO:0009755//hormone-mediated signaling pathway;GO:0002252	gi|460404202|ref|XP_004247573.1|/7.42572e-48/PREDICTED: uncharacterized N-acetyltransferase p20-like [Solanum lycopersicum]
Cs3g13090	3.0981	4.75013	0.26516	0.224583	-4.00227	0.869858	K09753|1|2e-21|102|smo:SELMODRAFT_450552|cinnamoyl-CoA reductase [EC:1.2.1.44]	-	-	-	gi|46389970|dbj|BAD16177.1|/2.89544e-41/putative cinnamoyl CoA reductase [Oryza sativa Japonica Group]
Cs3g13300	10.3474	8.15666	50.1296	55.4445	2.51234	0.914509	K05283|1|3e-14|78.6|aly:ARALYDRAFT_354960|phosphatidylinositol glycan, class W [EC:2.3.-.-];K15692|2|7e-10|63.9|ppp:PHYPADRAFT_16563|E3 ubiquitin-protein ligase RNF13 [EC:6.3.2.19];K11982|3|3e-09|61.6|bdi:100833984|E3 ubiquitin-protein ligase RNF115/126 [EC:6.3.2.19]	-	-	GO:0006952//defense response;GO:0002376//immune system process;GO:0009987//cellular process;GO:0051707//response to other organism;GO:0008152//metabolic process	gi|255542560|ref|XP_002512343.1|/1.18399e-82/ring finger protein, putative [Ricinus communis]
Cs3g14440	70.9439	44.9437	159.468	195.41	1.6146	0.875268	-	GO:0043231//intracellular membrane-bounded organelle	-	GO:0009725//response to hormone stimulus;GO:0008104//protein localization	gi|356505813|ref|XP_003521684.1|/9.29426e-16/PREDICTED: uncharacterized protein LOC100805572 isoform 1 [Glycine max]
Cs3g14920	270.486	293.381	104.471	107.851	-1.4091	0.861435	-	GO:0044444//cytoplasmic part;GO:0044428//nuclear part	-	GO:0009987//cellular process;GO:0015031//protein transport	gi|460398809|ref|XP_004244944.1|/1.8569e-81/PREDICTED: importin subunit alpha-1-like [Solanum lycopersicum]
Cs3g15530	35.0754	31.3931	68.7068	88.1268	1.23849	0.846574	K03921|1|1e-81|303|pop:POPTR_770126|acyl-[acyl-carrier-protein] desaturase [EC:1.14.19.2]	GO:0009532//plastid stroma	GO:0046872//metal ion binding;GO:0016717//oxidoreductase activity, acting on paired donors, with oxidation of a pair of donors resulting in the reduction of molecular oxygen to two molecules of water	GO:0000226//microtubule cytoskeleton organization;GO:0006631//fatty acid metabolic process	gi|224112385|ref|XP_002316171.1|/1.89427e-80/predicted protein [Populus trichocarpa]
Cs3g15690	1184.77	1094.53	434.513	379.275	-1.48586	0.869653	-	GO:0043231//intracellular membrane-bounded organelle	-	GO:0046903//secretion	gi|445069056|gb|AGE15502.1|/8.37966e-32/GA-stimulated transcript-like protein 6 [Gossypium hirsutum]
Cs3g16050	10.7676	9.53083	24.2895	25.0997	1.28282	0.832717	-	-	-	GO:0046942//carboxylic acid transport	gi|224063447|ref|XP_002301149.1|/4.95702e-119/predicted protein [Populus trichocarpa]
Cs3g16220	8.46408	9.36643	4.10393	1.51727	-1.6654	0.826257	K13289|1|6e-37|87.8|mtr:MTR_4g021500|cathepsin A (carboxypeptidase C) [EC:3.4.16.5]	-	GO:0004180//carboxypeptidase activity	GO:0071704	gi|460384740|ref|XP_004238067.1|/4.22866e-51/PREDICTED: uncharacterized protein LOC101252078 [Solanum lycopersicum]
Cs3g16240	4.49278	6.21283	0.304125	0.858619	-3.20276	0.870452	-	-	-	-	gi|255538018|ref|XP_002510074.1|/8.59114e-24/conserved hypothetical protein [Ricinus communis]
Cs3g16310	41.4616	39.0743	115.222	137.432	1.64946	0.87625	K04371|1|6e-11|67.0|vvi:100254083|extracellular signal-regulated kinase 1/2 [EC:2.7.11.24];K09060|2|2e-07|55.1|aly:ARALYDRAFT_663834|plant G-box-binding factor	-	GO:0005488//binding	GO:0042221//response to chemical stimulus;GO:0006984//ER-nucleus signaling pathway	gi|224129804|ref|XP_002320675.1|/6.75765e-33/predicted protein [Populus trichocarpa]
Cs3g16380	21.1813	26.9175	5.0457	10.7184	-1.60936	0.856892	K13680|1|1e-85|150|smo:SELMODRAFT_230176|beta-mannan synthase [EC:2.4.1.32]	-	GO:0016757//transferase activity, transferring glycosyl groups	-	gi|414880329|tpg|DAA57460.1|/1.54241e-128/TPA: hypothetical protein ZEAMMB73_829970 [Zea mays]
Cs3g16610	17.7816	19.6895	7.5108	6.0939	-1.46167	0.837534	K00924|1|0.0|645|aly:ARALYDRAFT_473063|[EC:2.7.1.-];K08286|3|2e-171|601|ath:AT4G28490|protein-serine/threonine kinase [EC:2.7.11.-]	GO:0016020//membrane;GO:0042600//chorion	GO:0032550;GO:0004672//protein kinase activity;GO:0016491//oxidoreductase activity	GO:0016044//cellular membrane organization;GO:0006605//protein targeting;GO:0009886//post-embryonic morphogenesis;GO:0007167//enzyme linked receptor protein signaling pathway;GO:0006468//protein phosphorylation;GO:0006498//N-terminal protein lipidation;GO:0009814//defense response, incompatible interaction;GO:0009626//plant-type hypersensitive response;GO:0048437//floral organ development	gi|359492994|ref|XP_002283604.2|/0/PREDICTED: receptor-like protein kinase HAIKU2-like [Vitis vinifera]
Cs3g16940	18.3848	15.3612	45.7445	54.3232	1.56819	0.866548	-	-	GO:0003824//catalytic activity	-	gi|357466849|ref|XP_003603709.1|/4.27751e-95/Rhamnogalacturonate lyase [Medicago truncatula]
Cs3g17270	21.7874	25.394	9.94741	8.14699	-1.38267	0.838355	K09518|1|8e-09|61.2|vcn:VOLCADRAFT_83498|DnaJ homolog subfamily B member 12;K09534|3|2e-08|60.1|sbi:SORBI_08g021330|DnaJ homolog subfamily C member 14	-	GO:0003676//nucleic acid binding	GO:0000087//M phase of mitotic cell cycle	gi|449436954|ref|XP_004136257.1|/3.90944e-108/PREDICTED: uncharacterized protein LOC101205646 [Cucumis sativus]
Cs3g17330	42.985	59.3066	27.3685	15.1262	-1.26733	0.844245	-	-	-	-	gi|224081949|ref|XP_002306539.1|/1.54872e-61/predicted protein [Populus trichocarpa]
Cs3g17390	3.36612	1.57548	19.992	21.4186	3.06695	0.921769	K15104|1|6e-134|476|pop:POPTR_831456|solute carrier family 25 (mitochondrial oxoglutarate transporter), member 11	GO:0005740//mitochondrial envelope;GO:0031224//intrinsic to membrane	GO:0046943//carboxylic acid transmembrane transporter activity	GO:0044763;GO:0046942//carboxylic acid transport	gi|449451397|ref|XP_004143448.1|/1.19044e-133/PREDICTED: mitochondrial uncoupling protein 5-like [Cucumis sativus]
Cs3g17430	32.7332	41.6858	15.5537	14.2893	-1.31828	0.84388	K01810|1|8e-76|221|vvi:100262681|glucose-6-phosphate isomerase [EC:5.3.1.9]	GO:0009532//plastid stroma;GO:0009526//plastid envelope	GO:0032550;GO:0016861//intramolecular oxidoreductase activity, interconverting aldoses and ketoses;GO:0003676//nucleic acid binding	GO:0009908//flower development;GO:0006007//glucose catabolic process;GO:0006090//pyruvate metabolic process;GO:0005984//disaccharide metabolic process;GO:0005982//starch metabolic process;GO:0044093;GO:0002376//immune system process;GO:0071555//cell wall organization	gi|225459126|ref|XP_002285696.1|/1.01739e-74/PREDICTED: glucose-6-phosphate isomerase isoform 1 [Vitis vinifera]
Cs3g17750	13.6824	10.4723	37.3164	52.874	1.90067	0.885632	-	-	-	-	gi|224084602|ref|XP_002307354.1|/1.28807e-94/predicted protein [Populus trichocarpa]
Cs3g17790	2.58029	3.94344	0.418245	0.553503	-2.74704	0.805917	-	GO:0044444//cytoplasmic part	-	-	gi|462419518|gb|EMJ23781.1|/1.56602e-52/hypothetical protein PRUPE_ppa008467mg [Prunus persica]
Cs3g17810	0.579333	0.723071	6.71034	2.1313	2.76314	0.836301	-	-	GO:0046914//transition metal ion binding	-	gi|224066997|ref|XP_002302318.1|/7.99893e-44/predicted protein [Populus trichocarpa]
Cs3g18060	47.3013	47.2098	10.4712	27.1439	-1.32918	0.847806	K01955|1|6e-32|137|vvi:100262205|carbamoyl-phosphate synthase large subunit [EC:6.3.5.5];K13944|3|2e-08|59.3|rcu:RCOM_0993260|LOB domain-containing protein 16	GO:0005618//cell wall	-	-	gi|224084630|ref|XP_002307366.1|/7.16285e-125/predicted protein [Populus trichocarpa]
Cs3g18070	330.697	347.512	92.0654	209.717	-1.16822	0.845181	-	GO:0005618//cell wall	-	GO:0009725//response to hormone stimulus	gi|224063251|ref|XP_002301062.1|/1.5911e-129/predicted protein [Populus trichocarpa]
Cs3g18180	34.7815	48.6374	19.1757	18.4226	-1.14971	0.832283	-	-	-	GO:0019725//cellular homeostasis	gi|224066961|ref|XP_002302300.1|/1.09926e-59/predicted protein [Populus trichocarpa]
Cs3g18420	2.38178	4.76873	0.821065	0.417252	-2.52966	0.805415	K04460|1|3e-08|59.7|gmx:100820099|protein phosphatase 5 [EC:3.1.3.16]	-	-	-	gi|118488002|gb|ABK95822.1|/5.25009e-103/unknown [Populus trichocarpa]
Cs3g18470	20.3792	21.9206	46.4519	45.2981	1.11706	0.830548	K09286|1|2e-72|272|vvi:100245515|EREBP-like factor	-	-	-	gi|428230424|gb|AFY98895.1|/4.25161e-78/ethylene-responsive element binding-factor [Jatropha curcas]
Cs3g18480	74.7336	92.866	39.215	27.7321	-1.32393	0.851984	K14963|1|3e-12|73.9|bdi:100832822|COMPASS component SWD3	GO:0031234//extrinsic to internal side of plasma membrane;GO:0031461//cullin-RING ubiquitin ligase complex	-	GO:0006498//N-terminal protein lipidation	gi|255545666|ref|XP_002513893.1|/5.6982e-136/WD-repeat protein, putative [Ricinus communis]
Cs3g18810	13.6058	16.1756	6.63246	6.27289	-1.20644	0.809661	-	-	-	GO:0050794//regulation of cellular process;GO:0044763	gi|359492820|ref|XP_003634469.1|/2.25549e-111/PREDICTED: uncharacterized protein LOC100257505 isoform 2 [Vitis vinifera]
Cs3g19060	281.12	323.365	64.722	23.6578	-2.77392	0.929667	K00360|1|2e-123|442|ppp:PHYPADRAFT_184973|nitrate reductase (NADH) [EC:1.7.1.1];K00387|5|3e-76|286|olu:OSTLU_3554|sulfite oxidase [EC:1.8.3.1]	GO:0043231//intracellular membrane-bounded organelle;GO:0016020//membrane	GO:0046906//tetrapyrrole binding;GO:0046914//transition metal ion binding;GO:0008940//nitrate reductase activity;GO:0000166//nucleotide binding;GO:0050662//coenzyme binding	GO:0009314//response to radiation;GO:0042126//nitrate metabolic process;GO:0009608//response to symbiont;GO:0044271//cellular nitrogen compound biosynthetic process	gi|24474446|gb|AAN15927.1|/0/nitrate reductase [Tilia platyphyllos]
Cs3g19220	1.3162	1.43742	4.7122	5.59677	1.9045	0.8032	-	-	GO:0016740//transferase activity	-	gi|8778357|gb|AAF79365.1|AC007887_24/2.32637e-55/F15O4.45 [Arabidopsis thaliana]
Cs3g19360	6.41545	1.66415	36.221	31.6856	3.0712	0.929553	K00660|1|2e-151|466|vvi:100263443|chalcone synthase [EC:2.3.1.74]	-	GO:0016747//transferase activity, transferring acyl groups other than amino-acyl groups	GO:0009699//phenylpropanoid biosynthetic process	gi|18376655|dbj|BAB84112.1|/8.01975e-151/chalcone synthase [Vitis vinifera]
Cs3g19420	6.61353	4.96893	9.93543	28.1721	1.71813	0.861183	K09286|1|2e-13|75.1|vvi:100252531|EREBP-like factor	-	-	-	gi|224063112|ref|XP_002300997.1|/4.48958e-46/AP2/ERF domain-containing transcription factor [Populus trichocarpa]
Cs3g19890	113.149	136.342	59.144	40.6615	-1.3218	0.854221	-	-	-	GO:0050896//response to stimulus;GO:0050794//regulation of cellular process	gi|255558632|ref|XP_002520341.1|/1.41138e-73/NAC domain-containing protein, putative [Ricinus communis]
Cs3g19990	25.2292	24.5344	64.1125	78.2508	1.51642	0.867689	-	-	-	-	gi|224084958|ref|XP_002307455.1|/4.32018e-42/predicted protein [Populus trichocarpa]
Cs3g20490	20.384	34.3589	10.7032	11.1133	-1.32725	0.838584	K00166|1|2e-151|212|pop:POPTR_559310|2-oxoisovalerate dehydrogenase E1 component, alpha subunit [EC:1.2.4.4]	-	GO:0016491//oxidoreductase activity	-	gi|224082376|ref|XP_002306669.1|/2.99319e-150/predicted protein [Populus trichocarpa]
Cs3g20780	22.4636	31.4069	11.2941	9.88364	-1.34695	0.839406	K15172|1|9e-150|370|rcu:RCOM_0138850|transcription elongation factor SPT5	GO:0043229//intracellular organelle	-	GO:0008380//RNA splicing;GO:0006366//transcription from RNA polymerase II promoter	gi|255570428|ref|XP_002526173.1|/1.24599e-148/suppressor of ty, putative [Ricinus communis]
Cs3g20800	18.4727	22.9374	1.27296	1.59727	-3.85074	0.944551	K00001|1|2e-150|257|rcu:RCOM_0236080|alcohol dehydrogenase [EC:1.1.1.1]	GO:0044444//cytoplasmic part;GO:0016020//membrane	GO:0046914//transition metal ion binding;GO:0036094//small molecule binding;GO:0016616//oxidoreductase activity, acting on the CH-OH group of donors, NAD or NADP as acceptor	GO:0006970//response to osmotic stress;GO:0044710;GO:0010038//response to metal ion	gi|255587152|ref|XP_002534157.1|/2.22283e-149/alcohol dehydrogenase, putative [Ricinus communis]
Cs3g20830	196.703	170.674	79.4112	71.2496	-1.28596	0.852965	K00001|1|1e-76|212|rcu:RCOM_0138590|alcohol dehydrogenase [EC:1.1.1.1]	GO:0044444//cytoplasmic part;GO:0016020//membrane	GO:0046914//transition metal ion binding;GO:0036094//small molecule binding;GO:0016616//oxidoreductase activity, acting on the CH-OH group of donors, NAD or NADP as acceptor	GO:0006970//response to osmotic stress;GO:0044710;GO:0010038//response to metal ion	gi|68138959|gb|AAY86033.1|/4.57873e-83/alcohol dehydrogenase [Citrus x paradisi]
Cs3g20840	529.958	576.684	95.0691	56.7901	-2.86538	0.933137	K03921|1|1e-84|313|rcu:RCOM_0138550|acyl-[acyl-carrier-protein] desaturase [EC:1.14.19.2]	GO:0009536//plastid	GO:0046872//metal ion binding;GO:0016717//oxidoreductase activity, acting on paired donors, with oxidation of a pair of donors resulting in the reduction of molecular oxygen to two molecules of water	GO:0006631//fatty acid metabolic process	gi|255570408|ref|XP_002526163.1|/1.33681e-83/stearoyl-ACP desaturase [Ricinus communis]
Cs3g20930	15.6475	21.6381	4.23684	5.70047	-1.90769	0.870543	-	-	-	-	gi|224062936|ref|XP_002300937.1|/2.74956e-55/predicted protein [Populus trichocarpa]
Cs3g21070	5.16753	5.12746	8.31126	20.3143	1.47536	0.829498	-	-	-	-	gi|224085085|ref|XP_002307484.1|/5.10164e-69/f-box family protein [Populus trichocarpa]
Cs3g21130	7.49801	6.57311	22.2143	20.5788	1.60464	0.853696	-	-	-	-	gi|224062920|ref|XP_002300932.1|/5.77922e-112/predicted protein [Populus trichocarpa]
Cs3g21190	21.8442	31.6687	10.5718	11.7042	-1.2644	0.833037	-	GO:0043231//intracellular membrane-bounded organelle	GO:0005488//binding	GO:0019941//modification-dependent protein catabolic process;GO:0048588//developmental cell growth;GO:0010876//lipid localization	gi|462396734|gb|EMJ02533.1|/1.85879e-155/hypothetical protein PRUPE_ppa007638mg [Prunus persica]
Cs3g21660	9.17077	13.8143	1.88377	1.27419	-2.86363	0.898279	K09286|1|4e-08|58.5|ath:AT1G43160|EREBP-like factor	-	-	-	gi|359493145|ref|XP_002264797.2|/5.61267e-18/PREDICTED: uncharacterized protein LOC100262406 [Vitis vinifera]
Cs3g21870	22.2368	13.8489	57.2336	58.9854	1.68735	0.878236	K14548|1|8e-74|150|rcu:RCOM_0962120|U3 small nucleolar RNA-associated protein 4	-	GO:0016846//carbon-sulfur lyase activity	-	gi|225470834|ref|XP_002266053.1|/1.02174e-75/PREDICTED: tryptophan aminotransferase-related protein 4 [Vitis vinifera]
Cs3g22260	10.3208	11.7364	3.94685	5.3036	-1.25365	0.801077	-	GO:0043231//intracellular membrane-bounded organelle	-	GO:0006351//transcription, DNA-dependent	gi|293336248|ref|NP_001170767.1|/6.11372e-26/uncharacterized protein LOC100384860 [Zea mays]
Cs3g22560	1.18365	5.3322	16.4887	1.5163	1.46638	0.806214	K15378|1|3e-156|551|rcu:RCOM_0686970|solute carrier family 45, member 1/2/4	GO:0016021//integral to membrane	GO:0015154;GO:0005351//sugar:hydrogen symporter activity	GO:0010233//phloem transport;GO:0015766	gi|21063921|gb|AAM29150.1|/0/citrus sucrose transporter 1 [Citrus sinensis]
Cs3g22840	147.37	197.961	63.5692	66.2202	-1.41181	0.860339	-	GO:0031224//intrinsic to membrane;GO:0009536//plastid	-	GO:0051234//establishment of localization	gi|255561576|ref|XP_002521798.1|/6.23342e-100/Patellin-5, putative [Ricinus communis]
Cs3g22850	1242.72	1433.31	279.83	342.932	-2.10335	0.904876	-	-	-	-	gi|255561582|ref|XP_002521801.1|/1.87422e-107/Patellin-3, putative [Ricinus communis]
Cs3g23110	58.5848	147.495	69.6321	18.6481	-1.22304	0.844542	K13051|1|1e-129|461|pop:POPTR_740496|beta-aspartyl-peptidase (threonine type) [EC:3.4.19.5]	-	GO:0016787//hydrolase activity	-	gi|224136832|ref|XP_002326956.1|/1.82523e-128/predicted protein [Populus trichocarpa]
Cs3g23670	32.243	39.7582	21.0574	14.581	-1.01459	0.806762	K14499|1|3e-60|231|vvi:100243702|BRI1 kinase inhibitor 1	-	-	-	gi|225458591|ref|XP_002284646.1|/3.79586e-59/PREDICTED: BRI1 kinase inhibitor 1 [Vitis vinifera]
Cs3g23860	3.29952	10.0787	36.2065	3.28563	1.56168	0.849792	-	-	-	-	-
Cs3g23940	3.32221	2.90922	8.40546	12.391	1.7387	0.840684	-	GO:0009536//plastid	-	-	gi|255538414|ref|XP_002510272.1|/1.30685e-98/conserved hypothetical protein [Ricinus communis]
Cs3g24180	36.602	37.2145	79.7099	94.4973	1.23879	0.847076	K00517|1|9e-122|245|ath:AT4G31940|[EC:1.14.-.-];K05280|3|3e-73|162|aly:ARALYDRAFT_487632|flavonoid 3'-monooxygenase [EC:1.14.13.21]	-	GO:0046872//metal ion binding;GO:0016491//oxidoreductase activity	-	gi|225458446|ref|XP_002282035.1|/9.03384e-169/PREDICTED: cytochrome P450 82A3-like [Vitis vinifera]
Cs3g24200	34.6431	33.8247	95.6661	84.7643	1.39795	0.857577	K14963|1|1e-16|87.0|aly:ARALYDRAFT_485324|COMPASS component SWD3	GO:0031234//extrinsic to internal side of plasma membrane	GO:0004683//calmodulin-dependent protein kinase activity	GO:0016044//cellular membrane organization	gi|255538504|ref|XP_002510317.1|/0/F-box and wd40 domain protein, putative [Ricinus communis]
Cs3g24430	11.1579	17.6494	74.9215	65.6298	2.28659	0.907478	-	-	-	-	gi|255538554|ref|XP_002510342.1|/5.03766e-58/conserved hypothetical protein [Ricinus communis]
Cs3g24450	15.4822	18.8377	5.95376	5.66694	-1.56235	0.845843	-	-	-	-	gi|302398995|gb|ADL36792.1|/2.79788e-24/NAC domain class transcription factor [Malus x domestica]
Cs3g25000	332.762	318.96	105.395	91.0361	-1.73023	0.886568	-	-	-	-	gi|224082880|ref|XP_002306876.1|/3.54654e-11/predicted protein [Populus trichocarpa]
Cs3g25300	2.64122	4.04142	15.3805	3.47027	1.49613	0.817148	K00430|1|1e-62|239|ath:AT1G44970|peroxidase [EC:1.11.1.7]	GO:0043231//intracellular membrane-bounded organelle	GO:0046906//tetrapyrrole binding;GO:0016209//antioxidant activity;GO:0043169//cation binding;GO:0003824//catalytic activity	GO:0006950//response to stress;GO:0044710	gi|15219493|ref|NP_175117.1|/1.92908e-61/peroxidase 9 [Arabidopsis thaliana]
Cs3g26100	2637.41	2886.66	524.416	1029.99	-1.82937	0.890768	-	-	-	-	gi|357466949|ref|XP_003603759.1|/9.02933e-29/Gibberellin-regulated protein [Medicago truncatula]
Cs3g26240	5.37313	8.44114	20.1321	14.0948	1.30897	0.824408	-	GO:0031224//intrinsic to membrane	-	GO:0009607//response to biotic stimulus	gi|255538966|ref|XP_002510548.1|/1.82718e-113/Zeamatin precursor, putative [Ricinus communis]
Cs3g26470	2.09561	1.11545	3.63077	12.4389	2.32322	0.858969	-	-	GO:0016787//hydrolase activity	-	gi|359492765|ref|XP_002270631.2|/5.31299e-40/PREDICTED: uncharacterized protein LOC100264374 [Vitis vinifera]
Cs3g26480	1.15183	1.18975	3.43068	8.60017	2.36118	0.841917	-	-	GO:0016788//hydrolase activity, acting on ester bonds	-	gi|302142707|emb|CBI19910.3|/7.7536e-26/unnamed protein product [Vitis vinifera]
Cs3g26680	2.48823	4.56879	0.0950137	-	-6.07041	0.894352	-	-	-	-	gi|255539066|ref|XP_002510598.1|/3.45018e-58/conserved hypothetical protein [Ricinus communis]
Cs3g26700	13.6908	12.7419	28.5952	33.5089	1.23236	0.833425	K08242|1|0.0|661|rcu:RCOM_1599550|24-methylenesterol C-methyltransferase [EC:2.1.1.143]	GO:0043231//intracellular membrane-bounded organelle;GO:0044444//cytoplasmic part	GO:0008757//S-adenosylmethionine-dependent methyltransferase activity	GO:0006090//pyruvate metabolic process;GO:0003002//regionalization;GO:0006637//acyl-CoA metabolic process;GO:0016129;GO:0006006//glucose metabolic process;GO:0016049//cell growth;GO:0010948	gi|462420230|gb|EMJ24493.1|/0/hypothetical protein PRUPE_ppa005590mg [Prunus persica]
Cs3g27280	65.1105	72.8543	134.457	152.496	1.05651	0.82402	K03781|1|1e-135|484|vvi:100232861|catalase [EC:1.11.1.6]	GO:0005840//ribosome;GO:0030312//external encapsulating structure;GO:0009532//plastid stroma;GO:0009526//plastid envelope;GO:0042579//microbody;GO:0005576//extracellular region;GO:0016020//membrane	GO:0046906//tetrapyrrole binding;GO:0046914//transition metal ion binding;GO:0004601//peroxidase activity	GO:0010038//response to metal ion;GO:0044710;GO:0009725//response to hormone stimulus;GO:0000302//response to reactive oxygen species;GO:0009267//cellular response to starvation;GO:0009416//response to light stimulus;GO:0016265//death;GO:0019725//cellular homeostasis;GO:0042743//hydrogen peroxide metabolic process	gi|262192812|gb|ACY30463.1|/5.90154e-158/catalase [Citrus maxima]
Cs3g27360	111.789	122.793	13.6107	5.43458	-3.62258	0.953522	-	GO:0043231//intracellular membrane-bounded organelle	-	-	gi|462405714|gb|EMJ11178.1|/4.17574e-144/hypothetical protein PRUPE_ppa005053mg [Prunus persica]
Cs3g27840	172.753	214.511	48.7164	39.4329	-2.13529	0.904625	K00895|1|8e-48|107|pop:POPTR_761666|pyrophosphate--fructose-6-phosphate 1-phosphotransferase [EC:2.7.1.90]	-	GO:0008443//phosphofructokinase activity	GO:0071704;GO:0009746;GO:0006796//phosphate-containing compound metabolic process	gi|162955859|gb|ABY25305.1|/1.85339e-52/pyrophosphate-dependent phosphofructokinase alpha subunit [Citrus sinensis x Citrus trifoliata]
Cs4g01410	13.6032	12.03	26.6201	27.0919	1.06723	0.805803	K01183|1|7e-88|324|rcu:RCOM_0701150|chitinase [EC:3.2.1.14]	-	GO:0004553//hydrolase activity, hydrolyzing O-glycosyl compounds;GO:0016772//transferase activity, transferring phosphorus-containing groups	GO:0044238//primary metabolic process;GO:0006026	gi|224142429|ref|XP_002324560.1|/3.63923e-149/predicted protein [Populus trichocarpa]
Cs4g01800	111.296	121.811	13.4159	51.4461	-1.84554	0.888554	-	GO:0031224//intrinsic to membrane	GO:0046914//transition metal ion binding	-	gi|388518493|gb|AFK47308.1|/1.30308e-21/unknown [Lotus japonicus]
Cs4g02200	9.32951	8.92598	19.9563	19.5694	1.11446	0.812058	K07297|1|3e-76|286|pop:POPTR_912270|adiponectin receptor	-	-	GO:0071704;GO:0044238//primary metabolic process;GO:0009725//response to hormone stimulus;GO:1901700;GO:0044237//cellular metabolic process	gi|224088354|ref|XP_002308421.1|/2.56192e-177/predicted protein [Populus trichocarpa]
Cs4g02550	4.22581	6.19727	0.139848	-	-6.12013	0.927225	-	-	-	-	gi|224091869|ref|XP_002309380.1|/5.49714e-80/predicted protein [Populus trichocarpa]
Cs4g02570	84.7682	112.871	7.04606	8.89872	-3.63171	0.953454	-	-	-	-	gi|297743724|emb|CBI36607.3|/7.02237e-44/unnamed protein product [Vitis vinifera]
Cs4g02590	118.869	83.1665	196.576	237.744	1.10415	0.839771	-	-	-	-	gi|224143848|ref|XP_002325095.1|/2.61594e-46/predicted protein [Populus trichocarpa]
Cs4g02870	11.2553	11.7166	28.3214	29.3723	1.32855	0.839611	-	-	-	GO:0051955;GO:0022415;GO:0051707//response to other organism	gi|462422866|gb|EMJ27129.1|/7.59564e-26/hypothetical protein PRUPE_ppa012155mg [Prunus persica]
Cs4g02970	35.9437	38.224	9.22483	18.6334	-1.41269	0.849381	K13449|1|6e-34|142|rcu:RCOM_1381930|pathogenesis-related protein 1	GO:0043231//intracellular membrane-bounded organelle	-	-	gi|224143787|ref|XP_002325075.1|/1.03898e-85/predicted protein [Populus trichocarpa]
Cs4g03200	487.505	629.777	46.7007	126.466	-2.68976	0.927156	K08235|1|1e-83|192|aly:ARALYDRAFT_354208|xyloglucan:xyloglucosyl transferase [EC:2.4.1.207]	GO:0005576//extracellular region;GO:0030312//external encapsulating structure	GO:0016798//hydrolase activity, acting on glycosyl bonds;GO:0016758//transferase activity, transferring hexosyl groups	GO:0044042//glucan metabolic process	gi|147854713|emb|CAN80251.1|/1.77652e-108/hypothetical protein VITISV_036641 [Vitis vinifera]
Cs4g03210	44.4462	68.0446	0.68814	4.18913	-4.52759	0.972515	K08235|1|5e-124|442|vvi:100252949|xyloglucan:xyloglucosyl transferase [EC:2.4.1.207];K14504|4|3e-122|437|vvi:100256520|xyloglucan:xyloglucosyl transferase TCH4 [EC:2.4.1.207]	-	GO:0016740//transferase activity	-	gi|225446121|ref|XP_002270416.1|/5.965e-123/PREDICTED: probable xyloglucan endotransglucosylase/hydrolase protein 23 [Vitis vinifera]
Cs4g03220	2.2463	6.03391	0.193928	1.12923	-2.64568	0.825366	K08235|1|3e-124|224|vvi:100252949|xyloglucan:xyloglucosyl transferase [EC:2.4.1.207];K14504|4|2e-123|218|rcu:RCOM_1630040|xyloglucan:xyloglucosyl transferase TCH4 [EC:2.4.1.207]	GO:0005576//extracellular region;GO:0030312//external encapsulating structure	GO:0016798//hydrolase activity, acting on glycosyl bonds;GO:0016758//transferase activity, transferring hexosyl groups	GO:0044042//glucan metabolic process	gi|225446121|ref|XP_002270416.1|/4.21841e-123/PREDICTED: probable xyloglucan endotransglucosylase/hydrolase protein 23 [Vitis vinifera]
Cs4g03470	3.80337	2.80276	13.7384	15.2255	2.13238	0.875245	-	-	-	-	gi|224125986|ref|XP_002329633.1|/4.0472e-40/predicted protein [Populus trichocarpa]
Cs4g03730	4.01196	4.04721	11.9107	11.3	1.52609	0.82943	-	-	-	-	gi|462423371|gb|EMJ27634.1|/1.4408e-35/hypothetical protein PRUPE_ppa023622mg [Prunus persica]
Cs4g03740	25.1757	31.198	5.09061	2.58696	-2.8763	0.920399	K00430|1|7e-59|227|rcu:RCOM_0172310|peroxidase [EC:1.11.1.7]	-	GO:0043169//cation binding;GO:0046906//tetrapyrrole binding;GO:0016209//antioxidant activity;GO:0003824//catalytic activity	GO:0010035//response to inorganic substance;GO:0044710;GO:0009267//cellular response to starvation;GO:0000041//transition metal ion transport;GO:0032412//regulation of ion transmembrane transporter activity;GO:0009755//hormone-mediated signaling pathway;GO:0015698//inorganic anion transport	gi|255584125|ref|XP_002532803.1|/9.78495e-58/Peroxidase 16 precursor, putative [Ricinus communis]
Cs4g03990	3.73197	2.72924	8.56819	9.07127	1.44893	0.804045	-	-	-	-	gi|147777381|emb|CAN67198.1|/1.10504e-24/hypothetical protein VITISV_001853 [Vitis vinifera]
Cs4g04030	47.2652	37.0281	85.4326	102.174	1.15422	0.840136	-	-	-	-	gi|224087319|ref|XP_002308119.1|/3.34995e-154/predicted protein [Populus trichocarpa]
Cs4g05510	4.81471	5.75026	12.7745	14.5716	1.37204	0.820481	K13448|1|2e-31|135|pop:POPTR_412211|calcium-binding protein CML	-	-	-	gi|225445593|ref|XP_002285404.1|/4.74713e-54/PREDICTED: calmodulin-like protein 5-like [Vitis vinifera]
Cs4g05560	4.16348	3.75816	11.8102	9.22144	1.40869	0.81135	K06966|1|3e-25|81.3|gmx:100306704|	GO:0044444//cytoplasmic part;GO:0043231//intracellular membrane-bounded organelle	GO:0003824//catalytic activity;GO:0042802//identical protein binding	-	gi|255550077|ref|XP_002516089.1|/8.02544e-27/carboxy-lyase, putative [Ricinus communis]
Cs4g05880	21.2802	23.0076	79.0164	26.2823	1.2495	0.843469	K13993|1|1e-64|244|rcu:RCOM_0706510|HSP20 family protein	GO:0044444//cytoplasmic part	GO:0005515//protein binding	GO:0033554//cellular response to stress;GO:0009642//response to light intensity;GO:0006970//response to osmotic stress;GO:0044267//cellular protein metabolic process;GO:0009408//response to heat;GO:0000302//response to reactive oxygen species	gi|343887298|dbj|BAK61844.1|/5.37412e-84/heat shock protein [Citrus unshiu]
Cs4g05920	52.0434	63.0803	15.391	18.5116	-1.76372	0.881158	K15121|1|2e-74|279|smo:SELMODRAFT_413389|solute carrier family 25, member 44	GO:0031224//intrinsic to membrane	-	GO:0051234//establishment of localization;GO:0044763	gi|343887302|dbj|BAK61848.1|/1.55902e-177/mitochondrial carrier protein [Citrus unshiu]
Cs4g05950	7.93043	5.93883	1.11541	0.416788	-3.17822	0.886865	-	-	-	-	gi|343887305|dbj|BAK61851.1|/3.78987e-92/hypothetical protein [Citrus unshiu]
Cs4g06630	18.0832	16.9876	43.5735	59.8294	1.55994	0.866685	K01051|1|1e-108|393|vvi:100251413|pectinesterase [EC:3.1.1.11]	GO:0030312//external encapsulating structure	GO:0030234//enzyme regulator activity;GO:0052689	GO:0071555//cell wall organization;GO:0000272//polysaccharide catabolic process;GO:0044092//negative regulation of molecular function	gi|24250746|gb|AAK84485.1|/0/putative thermostable pectinesterase [Citrus sinensis]
Cs4g07040	3.97626	0.516959	31.2526	32.8554	3.83468	0.950737	K09286|1|1e-20|99.0|aly:ARALYDRAFT_470149|EREBP-like factor	-	-	GO:0006351//transcription, DNA-dependent	gi|224069196|ref|XP_002326298.1|/3.21051e-62/AP2/ERF domain-containing transcription factor [Populus trichocarpa]
Cs4g07080	10.3599	11.3009	1.50519	2.36085	-2.48616	0.881226	K12309|1|6e-60|79.7|aly:ARALYDRAFT_485655|beta-galactosidase [EC:3.2.1.23]	-	GO:0016787//hydrolase activity	-	gi|449485873|ref|XP_004157296.1|/4.32469e-157/PREDICTED: LOW QUALITY PROTEIN: beta-galactosidase 7-like [Cucumis sativus]
Cs4g07320	12.9812	26.0236	4.04889	1.6905	-2.76469	0.909624	-	-	-	-	gi|255550427|ref|XP_002516264.1|/1.1651e-38/conserved hypothetical protein [Ricinus communis]
Cs4g07650	32.6079	44.2434	7.89603	7.52368	-2.31729	0.902936	K08905|1|3e-63|240|rcu:RCOM_0302140|photosystem I subunit V	GO:0009522//photosystem I;GO:0009526//plastid envelope;GO:0009534//chloroplast thylakoid	GO:0046906//tetrapyrrole binding	GO:0000097//sulfur amino acid biosynthetic process;GO:0009767//photosynthetic electron transport chain;GO:0031647//regulation of protein stability;GO:0006873//cellular ion homeostasis;GO:0042548//regulation of photosynthesis, light reaction;GO:0006740//NADPH regeneration;GO:0030001//metal ion transport	gi|255581937|ref|XP_002531767.1|/4.01309e-62/Photosystem I reaction center subunit V, chloroplast precursor, putative [Ricinus communis]
Cs4g07840	11.6493	12.9262	45.3867	27.8782	1.5759	0.863398	K06617|1|0.0|434|pop:POPTR_582552|raffinose synthase [EC:2.4.1.82]	GO:0009536//plastid;GO:0016020//membrane	GO:0004672//protein kinase activity;GO:0008378//galactosyltransferase activity	GO:0009725//response to hormone stimulus;GO:0009312//oligosaccharide biosynthetic process;GO:0005985//sucrose metabolic process;GO:0019406;GO:0006950//response to stress	gi|224122300|ref|XP_002330589.1|/0/predicted protein [Populus trichocarpa]
Cs4g08370	2.92556	2.92423	7.97521	15.7142	2.01779	0.861937	-	-	-	GO:0015833//peptide transport;GO:0044763	gi|255563572|ref|XP_002522788.1|/2.0913e-125/Oligopeptide transporter, putative [Ricinus communis]
Cs4g08380	8.71648	7.24522	14.5428	22.2777	1.2059	0.817194	-	-	GO:0015197//peptide transporter activity	GO:0009626//plant-type hypersensitive response;GO:0015672//monovalent inorganic cation transport;GO:0015748;GO:0016044//cellular membrane organization;GO:0006605//protein targeting;GO:0015833//peptide transport;GO:0016482//cytoplasmic transport;GO:0006865//amino acid transport	gi|462403660|gb|EMJ09217.1|/8.56643e-171/hypothetical protein PRUPE_ppa003195mg [Prunus persica]
Cs4g08470	12.3425	10.5327	31.6911	29.4138	1.4175	0.846825	K10999|1|1e-29|83.2|vvi:100248512|cellulose synthase A [EC:2.4.1.12]	GO:0043231//intracellular membrane-bounded organelle;GO:0016020//membrane	GO:0016757//transferase activity, transferring glycosyl groups	-	gi|460413505|ref|XP_004252128.1|/3.14199e-124/PREDICTED: uncharacterized protein LOC101268453 [Solanum lycopersicum]
Cs4g08530	74.499	62.2822	5.50476	7.31145	-3.41583	0.945921	K14489|1|6e-07|53.5|vvi:100263145|arabidopsis histidine kinase 2/3/4 (cytokinin receptor) [EC:2.7.13.3]	GO:0043231//intracellular membrane-bounded organelle	-	-	gi|357129326|ref|XP_003566315.1|/2.63647e-20/PREDICTED: glucan endo-1,3-beta-glucosidase 7-like [Brachypodium distachyon]
Cs4g08740	9.16729	18.3886	2.60041	2.63838	-2.39505	0.885244	-	-	-	-	-
Cs4g09010	7.34371	6.71064	16.8965	15.9282	1.22377	0.814455	K13267|1|4e-70|264|gmx:100814284|cytochrome P450, family 71, subfamily D, polypeptide 9 (flavonoid 6-hydroxylase) [EC:1.14.13.-];K16083|3|2e-58|225|osa:4329725|cytochrome P450, family 71, subfamily Z, polypeptide 6 (ent-isokaurene C2-hydroxylase) [EC:1.14.13.143];K16085|5|2e-58|225|osa:4335091|cytochrome P450, family 99, subfamily A, polypeptide 3 (9beta-pimara-7,15-diene oxidase) [EC:1.14.13.144]	-	GO:0016709//oxidoreductase activity, acting on paired donors, with incorporation or reduction of molecular oxygen, NAD(P)H as one donor, and incorporation of one atom of oxygen;GO:0046914//transition metal ion binding;GO:0046906//tetrapyrrole binding	GO:0044710	gi|296082484|emb|CBI21489.3|/1.24426e-103/unnamed protein product [Vitis vinifera]
Cs4g09270	24.2877	31.4219	14.5969	9.63363	-1.2011	0.827809	K14494|1|8e-62|237|pop:POPTR_645273|DELLA protein	GO:0044424//intracellular part	GO:0060089	GO:0006351//transcription, DNA-dependent;GO:0007154//cell communication;GO:0009639//response to red or far red light	gi|255576316|ref|XP_002529051.1|/0/Chitin-inducible gibberellin-responsive protein, putative [Ricinus communis]
Cs4g09780	7.26452	9.70026	2.12128	2.86343	-1.76696	0.831119	K14489|1|4e-21|101|vvi:100263145|arabidopsis histidine kinase 2/3/4 (cytokinin receptor) [EC:2.7.13.3]	GO:0016020//membrane	GO:0043167//ion binding;GO:0008422//beta-glucosidase activity	GO:0044238//primary metabolic process	gi|255577177|ref|XP_002529472.1|/2.3841e-178/Glucan endo-1,3-beta-glucosidase precursor, putative [Ricinus communis]
Cs4g09870	41.1268	33.8047	124.511	97.9624	1.56999	0.872346	K14190|1|2e-166|386|pop:POPTR_642193|GDP-L-galactose phosphorylase [EC:2.7.7.69]	-	GO:0070568	GO:0006950//response to stress	gi|319739581|gb|ADV59925.1|/0/putative GDP-L-galactose-pyrophosphatase [Citrus unshiu]
Cs4g10600	47.1752	31.2704	7.9274	9.50619	-2.16982	0.896772	-	-	GO:0046914//transition metal ion binding	-	gi|224061431|ref|XP_002300476.1|/2.42814e-37/predicted protein [Populus trichocarpa]
Cs4g10710	7.51031	5.49492	14.9984	16.8772	1.29336	0.820709	K10704|1|4e-113|406|pop:POPTR_1097333|ubiquitin-conjugating enzyme E2 variant	GO:0009536//plastid	GO:0016705//oxidoreductase activity, acting on paired donors, with incorporation or reduction of molecular oxygen	GO:0006633//fatty acid biosynthetic process;GO:0009628//response to abiotic stimulus;GO:0006650//glycerophospholipid metabolic process	gi|224124328|ref|XP_002319304.1|/4.76612e-112/predicted protein [Populus trichocarpa]
Cs4g10930	19.5652	21.9776	64.4899	77.5994	1.77413	0.882938	-	GO:0016020//membrane	-	GO:0006952//defense response;GO:0009414//response to water deprivation;GO:0009642//response to light intensity	gi|1170745|sp|P46518.1|LEA14_GOSHI/3.31828e-63/RecName: Full=Late embryogenesis abundant protein Lea14-A
Cs4g11160	32.4646	41.859	9.96157	9.38027	-1.9421	0.886294	K08770|1|8e-152|536|mtr:MTR_8g018230|ubiquitin C	GO:0043231//intracellular membrane-bounded organelle	-	GO:0019941//modification-dependent protein catabolic process;GO:0016567//protein ubiquitination;GO:0014070//response to organic cyclic compound;GO:0044767	gi|462407471|gb|EMJ12805.1|/1.06031e-150/hypothetical protein PRUPE_ppa005503mg [Prunus persica]
Cs4g11190	2107.14	2729.38	392.277	309.044	-2.78582	0.93106	K08770|1|0.0|882|mtr:MTR_8g018230|ubiquitin C	GO:0043231//intracellular membrane-bounded organelle	-	GO:0014070//response to organic cyclic compound;GO:0044767;GO:0036211	gi|460405695|ref|XP_004248311.1|/0/PREDICTED: polyubiquitin-like isoform 1 [Solanum lycopersicum]
Cs4g11200	143.097	185.504	50.8727	73.8627	-1.39747	0.859951	K08770|1|4e-23|87.4|aly:ARALYDRAFT_915730|ubiquitin C	GO:0031090//organelle membrane;GO:0030312//external encapsulating structure;GO:0031981//nuclear lumen	-	-	gi|6118549|gb|AAF04147.1|/1.49623e-23/ubiquitin precursor [Hevea brasiliensis]
Cs4g12455	25.3373	35.7777	8.31404	5.86814	-2.10745	0.891704	-	-	-	-	-
Cs4g13090	1.45118	1.54709	8.64454	8.21995	2.49178	0.869675	K00681|1|6e-120|221|vvi:100247429|gamma-glutamyltranspeptidase [EC:2.3.2.2]	GO:0043231//intracellular membrane-bounded organelle	GO:0016755	GO:0006749//glutathione metabolic process	gi|225445031|ref|XP_002280190.1|/7.73795e-119/PREDICTED: gamma-glutamyltranspeptidase 1 [Vitis vinifera]
Cs4g13670	15.4873	11.8029	31.6878	23.374	1.01267	0.801146	K04733|1|2e-27|124|smo:SELMODRAFT_159261|interleukin-1 receptor-associated kinase 4 [EC:2.7.11.1]	-	GO:0004672//protein kinase activity	GO:0006796//phosphate-containing compound metabolic process	gi|255546177|ref|XP_002514148.1|/1.10635e-122/ATP binding protein, putative [Ricinus communis]
Cs4g13870	572.756	552.731	64.3823	36.3821	-3.48149	0.95213	K05933|1|6e-128|332|vvi:100257676|aminocyclopropanecarboxylate oxidase [EC:1.14.17.4]	GO:0005911//cell-cell junction;GO:0016020//membrane;GO:0043231//intracellular membrane-bounded organelle;GO:0005576//extracellular region;GO:0044444//cytoplasmic part	GO:0046914//transition metal ion binding;GO:0016705//oxidoreductase activity, acting on paired donors, with incorporation or reduction of molecular oxygen;GO:0016641//oxidoreductase activity, acting on the CH-NH2 group of donors, oxygen as acceptor;GO:0016836//hydro-lyase activity;GO:0003729//mRNA binding	GO:0044260;GO:0034614//cellular response to reactive oxygen species;GO:0055080//cation homeostasis;GO:0072350//tricarboxylic acid metabolic process;GO:0006007//glucose catabolic process;GO:0070542//response to fatty acid;GO:0010039//response to iron ion;GO:0009692;GO:0006996//organelle organization;GO:0006970//response to osmotic stress;GO:0010087//phloem or xylem histogenesis;GO:0009267//cellula…	gi|359484312|ref|XP_002279746.2|/4.28872e-128/PREDICTED: 1-aminocyclopropane-1-carboxylate oxidase 1 [Vitis vinifera]
Cs4g14780	231.11	329.928	16.976	6.18418	-4.59838	0.978975	-	GO:0030312//external encapsulating structure	GO:0004866//endopeptidase inhibitor activity	-	gi|11596186|gb|AAG38521.1|AF283536_1/3.33427e-29/cystatin-like protein [Citrus x paradisi]
Cs4g14890	7.94304	4.29302	59.4265	59.2879	3.27829	0.941127	K14861|1|1e-18|94.0|gmx:100777901|nucleolar pre-ribosomal-associated protein 1	GO:0009536//plastid;GO:0016020//membrane	-	-	gi|462397479|gb|EMJ03147.1|/0/hypothetical protein PRUPE_ppa004524mg [Prunus persica]
Cs4g14970	21.3384	17.3143	37.5689	50.8845	1.19435	0.835707	K00666|1|3e-134|477|sbi:SORBI_10g012080|fatty-acyl-CoA synthase [EC:6.2.1.-];K01904|2|2e-39|162|ath:AT3G21230|4-coumarate--CoA ligase [EC:6.2.1.12]	GO:0009536//plastid	GO:0016874//ligase activity	-	gi|359476425|ref|XP_002263877.2|/0/PREDICTED: medium-chain-fatty-acid--CoA ligase [Vitis vinifera]
Cs4g15735	8.53824	5.68957	34.0513	40.7661	2.39466	0.904351	-	-	-	-	gi|224143520|ref|XP_002324983.1|/1.24668e-06/predicted protein [Populus trichocarpa]
Cs4g15750	25.4593	26.3561	11.5176	9.68917	-1.28886	0.834178	K14769|1|2e-42|93.2|rcu:RCOM_0901060|U3 small nucleolar RNA-associated protein 11	GO:0005634//nucleus	-	-	gi|462395812|gb|EMJ01611.1|/1.16487e-41/hypothetical protein PRUPE_ppa010969mg [Prunus persica]
Cs4g15820	7.76314	6.89992	23.5893	17.9683	1.50293	0.848308	-	GO:0043231//intracellular membrane-bounded organelle	GO:0001071//nucleic acid binding transcription factor activity;GO:0003677//DNA binding	GO:0009404//toxin metabolic process;GO:0006351//transcription, DNA-dependent	gi|255546499|ref|XP_002514309.1|/2.83607e-78/DNA binding protein, putative [Ricinus communis]
Cs4g16050	28.2791	33.4013	13.2295	11.9832	-1.29066	0.837785	K14454|1|5e-43|176|vvi:100268005|aspartate aminotransferase, cytoplasmic [EC:2.6.1.1]	GO:0043231//intracellular membrane-bounded organelle;GO:0030312//external encapsulating structure;GO:0005911//cell-cell junction;GO:0044444//cytoplasmic part;GO:0031090//organelle membrane	GO:0008483//transaminase activity;GO:0046914//transition metal ion binding	GO:0009692	gi|225445206|ref|XP_002284313.1|/6.76334e-42/PREDICTED: aspartate aminotransferase, cytoplasmic [Vitis vinifera]
Cs4g16650	13.4044	19.1193	5.66564	2.35185	-2.02027	0.872323	K12355|1|9e-115|174|rcu:RCOM_1053300|coniferyl-aldehyde dehydrogenase [EC:1.2.1.68]	GO:0044424//intracellular part	GO:0004030//aldehyde dehydrogenase [NAD(P)+] activity	GO:0015698//inorganic anion transport;GO:0010035//response to inorganic substance;GO:0009698//phenylpropanoid metabolic process;GO:0033554//cellular response to stress;GO:0009814//defense response, incompatible interaction	gi|255546535|ref|XP_002514327.1|/1.17532e-113/aldehyde dehydrogenase, putative [Ricinus communis]
Cs4g16770	21.7867	21.4897	103.593	59.1116	1.9106	0.8907	-	GO:0016020//membrane	GO:0015103//inorganic anion transmembrane transporter activity	GO:0044765	gi|147766124|emb|CAN74632.1|/2.02215e-74/hypothetical protein VITISV_032755 [Vitis vinifera]
Cs4g17240	-	-	6.88929	-	8.4303	0.896978	-	-	-	-	-
Cs4g17490	31.7922	38.1325	1.69524	1.70932	-4.36026	0.964936	K15078|1|5e-07|54.3|vvi:100250139|structure-specific endonuclease subunit SLX1 [EC:3.6.1.-]	-	-	-	gi|255566943|ref|XP_002524454.1|/6.13187e-15/Early nodulin, putative [Ricinus communis]
Cs4g18000	107.202	118.659	46.9607	31.7286	-1.5212	0.870292	-	-	-	-	gi|224090403|ref|XP_002308981.1|/2.27958e-50/predicted protein [Populus trichocarpa]
Cs4g18090	25.089	59.422	10.0924	6.47916	-2.35043	0.904602	-	-	-	-	gi|334263614|gb|AEG74553.1|/5.5145e-25/hypothetical protein [Phoenix dactylifera]
Cs4g18320	0.733006	4.60703	0.207926	0.220135	-3.64096	0.816395	K03676|1|2e-11|68.2|bdi:100821530|glutaredoxin 3	-	GO:0015036//disulfide oxidoreductase activity	GO:0003006//developmental process involved in reproduction;GO:0019725//cellular homeostasis	gi|119367492|gb|ABL67659.1|/1.04065e-74/putative glutaredoxin-like protein [Citrus hybrid cultivar]
Cs4g18740	22.4613	30.0712	10.1679	4.9266	-1.79918	0.872415	-	-	-	-	-
Cs4g18790	463.484	439.255	1922.41	1817.51	2.05063	0.900813	K01369|1|7e-55|127|pop:POPTR_736805|legumain [EC:3.4.22.34]	GO:0005773//vacuole	GO:0004175//endopeptidase activity	GO:0019538//protein metabolic process	gi|1351408|sp|P49043.1|VPE_CITSI/2.0424e-65/RecName: Full=Vacuolar-processing enzyme; Short=VPE; Flags: Precursor
Cs4g18880	30.4795	31.4506	16.1039	13.7509	-1.05268	0.806876	K12125|1|6e-57|206|ath:AT2G25930|protein EARLY FLOWERING 3	-	-	-	gi|462418924|gb|EMJ23187.1|/8.63385e-121/hypothetical protein PRUPE_ppa002858mg [Prunus persica]
Cs4g19480	14.7572	18.0212	4.09044	4.56682	-1.92076	0.868739	K09286|1|6e-64|243|rcu:RCOM_0799320|EREBP-like factor	-	GO:0003677//DNA binding	GO:0006351//transcription, DNA-dependent	gi|255550908|ref|XP_002516502.1|/8.34287e-63/Transcriptional factor TINY, putative [Ricinus communis]
Cs4g20030	25.0734	26.6163	12.6263	12.6612	-1.03145	0.800941	K02886|1|3e-08|45.8|smo:SELMODRAFT_137825|large subunit ribosomal protein L2	GO:0016020//membrane	GO:0005488//binding;GO:0022892	GO:0009725//response to hormone stimulus;GO:0006950//response to stress;GO:0015669//gas transport	gi|224092358|ref|XP_002309574.1|/4.2339e-37/predicted protein [Populus trichocarpa]
Cs4g20260	25.658	33.5837	14.9619	13.8822	-1.03834	0.805415	K03145|1|8e-13|75.9|cre:CHLREDRAFT_138155|transcription elongation factor S-II	-	-	-	gi|224092388|ref|XP_002309587.1|/5.99707e-167/predicted protein [Populus trichocarpa]
Cs4g20380	14.6367	18.71	7.28057	6.48604	-1.27637	0.82144	-	-	-	-	gi|356552537|ref|XP_003544623.1|/1.27489e-57/PREDICTED: transcriptional corepressor LEUNIG-like isoform 2 [Glycine max]
Cs4g20420	10.2573	15.2027	28.2879	30.0986	1.1974	0.828676	-	-	-	-	gi|224092406|ref|XP_002309595.1|/2.32716e-16/predicted protein [Populus trichocarpa]
Cs5g01220	4.70281	5.00463	14.0563	11.4474	1.39354	0.819157	K14689|1|2e-151|535|vvi:100241107|solute carrier family 30 (zinc transporter), member 2	GO:0005773//vacuole;GO:0016020//membrane	GO:0016491//oxidoreductase activity	GO:0044765;GO:0010038//response to metal ion;GO:0009636//response to toxic substance	gi|225426520|ref|XP_002278303.1|/2.29002e-150/PREDICTED: metal tolerance protein A2-like [Vitis vinifera]
Cs5g01570	270.473	295.734	48.8625	35.3536	-2.74916	0.929051	-	-	-	GO:0009628//response to abiotic stimulus	gi|470148038|ref|XP_004309582.1|/2.64823e-51/PREDICTED: uncharacterized protein LOC101293650 [Fragaria vesca subsp. vesca]
Cs5g01770	4.45089	6.32822	0.875448	0.794443	-2.69041	0.849678	-	-	-	-	gi|255555681|ref|XP_002518876.1|/9.21234e-29/short-chain dehydrogenase, putative [Ricinus communis]
Cs5g01960	1.39643	1.00318	5.83578	6.2467	2.33204	0.8413	K10999|1|1e-38|123|vvi:100248512|cellulose synthase A [EC:2.4.1.12]	-	-	-	gi|225426259|ref|XP_002264427.1|/2.27685e-95/PREDICTED: cellulose synthase-like protein G3-like [Vitis vinifera]
Cs5g01970	34.792	33.2235	81.7165	102.928	1.44081	0.860156	K10999|1|8e-53|207|gmx:100789821|cellulose synthase A [EC:2.4.1.12]	-	-	-	gi|449462557|ref|XP_004149007.1|/1.58578e-157/PREDICTED: cellulose synthase-like protein G3-like [Cucumis sativus]
Cs5g02320	74.8304	49.0083	165.348	301.409	1.91421	0.89401	K01179|1|4e-52|162|mtr:MTR_3g117500|endoglucanase [EC:3.2.1.4]	-	GO:0004553//hydrolase activity, hydrolyzing O-glycosyl compounds	GO:0008152//metabolic process	gi|347466587|gb|AEO97206.1|/4.44587e-105/endo-1,4-beta-glucanase [Populus trichocarpa]
Cs5g02340	6.46642	4.61474	17.9251	13.9303	1.52343	0.841529	K09286|1|1e-23|109|rcu:RCOM_1034530|EREBP-like factor	-	-	-	gi|224075092|ref|XP_002304554.1|/1.96479e-90/AP2/ERF domain-containing transcription factor [Populus trichocarpa]
Cs5g02480	19.9546	18.8888	43.5503	37.32	1.05794	0.813085	-	GO:0031224//intrinsic to membrane	GO:0022804;GO:0046943//carboxylic acid transmembrane transporter activity	GO:0046942//carboxylic acid transport;GO:0006812//cation transport	gi|224072174|ref|XP_002303637.1|/3.56182e-92/proline transporter [Populus trichocarpa]
Cs5g02660	4.57374	4.09843	12.3031	13.8473	1.59237	0.837785	K01792|1|2e-50|147|vvi:100243178|glucose-6-phosphate 1-epimerase [EC:5.1.3.15]	-	-	-	gi|147867253|emb|CAN81195.1|/2.70946e-51/hypothetical protein VITISV_022854 [Vitis vinifera]
Cs5g02760	17.1055	21.6262	2.09695	2.82305	-2.97679	0.917477	-	-	-	GO:0044765	gi|255537657|ref|XP_002509895.1|/0/Na(+)/H(+) antiporter, putative [Ricinus communis]
Cs5g03070	4.20313	4.75106	0.0787347	0.0833576	-5.78768	0.912386	-	-	-	-	gi|470125686|ref|XP_004298831.1|/4.92278e-25/PREDICTED: uncharacterized protein LOC101291624 [Fragaria vesca subsp. vesca]
Cs5g03640	10.124	17.6375	1.67521	1.18238	-3.28021	0.918664	-	-	-	-	gi|297844180|ref|XP_002889971.1|/4.33843e-09/hypothetical protein ARALYDRAFT_471434 [Arabidopsis lyrata subsp. lyrata]
Cs5g04280	5.2091	3.84959	14.5473	18.3472	1.86047	0.863398	K14638|1|3e-45|182|smo:SELMODRAFT_448814|solute carrier family 15 (peptide/histidine transporter), member 3/4	GO:0016020//membrane	GO:0005319//lipid transporter activity;GO:0046872//metal ion binding	GO:0010118//stomatal movement;GO:0015718//monocarboxylic acid transport;GO:0051707//response to other organism	gi|255540909|ref|XP_002511519.1|/0/nitrate transporter, putative [Ricinus communis]
Cs5g04290	49.1456	40.9473	71.7048	142.403	1.24885	0.849107	K09338|1|5e-37|154|ath:AT3G01470|homeobox-leucine zipper protein	GO:0043231//intracellular membrane-bounded organelle	GO:0001071//nucleic acid binding transcription factor activity;GO:0044212//transcription regulatory region DNA binding	GO:0006351//transcription, DNA-dependent	gi|118488004|gb|ABK95823.1|/4.39055e-87/unknown [Populus trichocarpa]
Cs5g04330	9.77679	7.43782	15.7772	26.1209	1.28325	0.828174	K14638|1|2e-95|319|pop:POPTR_804521|solute carrier family 15 (peptide/histidine transporter), member 3/4	GO:0016020//membrane	-	GO:0051234//establishment of localization	gi|296453136|gb|ADH21397.1|/0/nitrate transporter [Citrus trifoliata]
Cs5g04780	29.1148	37.5738	15.2994	11.268	-1.32778	0.842556	K10643|1|2e-10|66.2|smo:SELMODRAFT_76400|CCR4-NOT transcription complex subunit 4 [EC:6.3.2.19]	-	GO:0046914//transition metal ion binding	-	gi|225457170|ref|XP_002283833.1|/2.24813e-68/PREDICTED: uncharacterized protein LOC100248510 [Vitis vinifera]
Cs5g04980	15.9606	17.7418	0.660249	4.10672	-2.82171	0.908369	-	-	-	-	gi|194466223|gb|ACF74342.1|/1.21213e-33/gonadotropin beta chain [Arachis hypogaea]
Cs5g05460	13.7995	23.8318	5.64135	6.74824	-1.6028	0.850135	-	-	-	GO:0009628//response to abiotic stimulus	gi|147812026|emb|CAN65788.1|/3.3616e-35/hypothetical protein VITISV_037591 [Vitis vinifera]
Cs5g05470	145.38	208.758	29.6551	17.1253	-2.92034	0.934484	-	GO:0043231//intracellular membrane-bounded organelle	-	GO:0010243//response to organic nitrogen;GO:0006970//response to osmotic stress;GO:0044237//cellular metabolic process	gi|462405025|gb|EMJ10489.1|/8.65065e-94/hypothetical protein PRUPE_ppa007712mg [Prunus persica]
Cs5g05540	3.40172	2.9095	10.389	8.49427	1.58112	0.821874	-	GO:0043231//intracellular membrane-bounded organelle;GO:0044459//plasma membrane part;GO:0043673	GO:0015103//inorganic anion transmembrane transporter activity;GO:0015562//efflux transmembrane transporter activity;GO:0015301//anion:anion antiporter activity	GO:0010035//response to inorganic substance;GO:0009267//cellular response to starvation;GO:0000041//transition metal ion transport;GO:0015698//inorganic anion transport	gi|147886439|gb|ABQ52428.1|/8.91928e-76/boron transporter [Citrus macrophylla]
Cs5g05650	53.152	57.5945	12.2052	11.79	-2.20645	0.901383	K00766|1|7e-36|93.6|vvi:100255305|anthranilate phosphoribosyltransferase [EC:2.4.2.18]	GO:0016020//membrane;GO:0009532//plastid stroma;GO:0005635//nuclear envelope;GO:0009526//plastid envelope	GO:0032550;GO:0004672//protein kinase activity;GO:0003690//double-stranded DNA binding;GO:0016763//transferase activity, transferring pentosyl groups	GO:0006568//tryptophan metabolic process;GO:0006970//response to osmotic stress;GO:0014070//response to organic cyclic compound;GO:0010038//response to metal ion;GO:0009814//defense response, incompatible interaction;GO:0006464//cellular protein modification process;GO:0000160//two-component signal transduction system (phosphorelay);GO:0009683;GO:0033554//cellular response to stress;GO:0009725//r…	gi|225456993|ref|XP_002282228.1|/9.97611e-35/PREDICTED: anthranilate phosphoribosyltransferase, chloroplastic [Vitis vinifera]
Cs5g06060	123.214	125.224	255.061	261.002	1.05466	0.824522	-	-	-	GO:0010243//response to organic nitrogen;GO:0009692	gi|462405319|gb|EMJ10783.1|/1.61958e-33/hypothetical protein PRUPE_ppa011220mg [Prunus persica]
Cs5g06510	1.89715	1.5359	5.8542	7.32972	1.94121	0.826325	K08286|1|2e-62|239|aly:ARALYDRAFT_491919|protein-serine/threonine kinase [EC:2.7.11.-]	GO:0016020//membrane	GO:0032550;GO:0004674//protein serine/threonine kinase activity	GO:0006952//defense response;GO:0008219//cell death;GO:0007167//enzyme linked receptor protein signaling pathway;GO:0006464//cellular protein modification process;GO:0010227//floral organ abscission;GO:0006796//phosphate-containing compound metabolic process	gi|224119518|ref|XP_002318094.1|/0/predicted protein [Populus trichocarpa]
Cs5g06600	214.429	175.263	560.794	564.908	1.53042	0.873419	K01728|1|1e-161|490|pop:POPTR_575272|pectate lyase [EC:4.2.2.2]	-	GO:0003824//catalytic activity	-	gi|345104319|gb|AEN70981.1|/9.83133e-162/pectate lyase [Gossypium davidsonii]
Cs5g06960	52.2323	68.3363	31.3064	27.2153	-1.04281	0.816737	K08818|1|8e-114|410|rcu:RCOM_1081710|cell division cycle 2-like [EC:2.7.11.22]	GO:0044444//cytoplasmic part	GO:0005488//binding;GO:0004672//protein kinase activity	GO:0051276//chromosome organization;GO:0006402//mRNA catabolic process;GO:0009653//anatomical structure morphogenesis	gi|255540319|ref|XP_002511224.1|/2.66694e-122/cdk10/11, putative [Ricinus communis]
Cs5g07160	3.64152	3.97689	13.1559	12.4398	1.74834	0.850249	K13448|1|1e-38|159|rcu:RCOM_1677910|calcium-binding protein CML	-	GO:0046872//metal ion binding	-	gi|356514009|ref|XP_003525700.1|/1.02331e-48/PREDICTED: probable calcium-binding protein CML31-like [Glycine max]
Cs5g07350	38.1166	52.3728	19.0321	16.7913	-1.33685	0.847761	-	GO:0043231//intracellular membrane-bounded organelle	-	-	gi|462407059|gb|EMJ12523.1|/2.50209e-107/hypothetical protein PRUPE_ppa008057mg [Prunus persica]
Cs5g07420	388.591	396.651	148.356	155.411	-1.37018	0.859083	-	-	-	-	gi|470128744|ref|XP_004300295.1|/1.80836e-21/PREDICTED: uncharacterized protein LOC101301109 [Fragaria vesca subsp. vesca]
Cs5g07856	90.9579	95.5856	1.85812	4.24919	-4.93283	0.982171	-	-	-	-	gi|255580799|ref|XP_002531220.1|/4.91737e-57/Major pollen allergen Ory s 1 precursor, putative [Ricinus communis]
Cs5g08640	19.5325	19.3466	7.88901	5.76015	-1.51018	0.847099	-	-	GO:0016491//oxidoreductase activity	GO:0008152//metabolic process	gi|255579635|ref|XP_002530658.1|/6.62405e-49/oxidoreductase, putative [Ricinus communis]
Cs5g08910	23.4156	30.1463	3.13074	2.60933	-3.22207	0.931379	K00924|1|6e-13|74.3|aly:ARALYDRAFT_489138|[EC:2.7.1.-]	GO:0005618//cell wall	GO:0004175//endopeptidase activity	GO:0019538//protein metabolic process	gi|255576064|ref|XP_002528927.1|/0/pepsin A, putative [Ricinus communis]
Cs5g09060	17.6034	8.73846	0.529606	3.50438	-2.70708	0.897388	-	-	-	-	gi|255577807|ref|XP_002529777.1|/2.05348e-29/14 kDa proline-rich protein DC2.15 precursor, putative [Ricinus communis]
Cs5g09220	4.68915	4.23542	10.6177	16.5447	1.60576	0.840387	K01193|1|0.0|511|gmx:100788844|beta-fructofuranosidase [EC:3.2.1.26]	-	GO:0004553//hydrolase activity, hydrolyzing O-glycosyl compounds	GO:0008152//metabolic process	gi|115548293|dbj|BAF34362.1|/0/beta-fructofuranosidase [Citrus sinensis]
Cs5g09260	5.0178	3.96822	9.79173	13.1857	1.35446	0.811396	-	GO:0009534//chloroplast thylakoid	-	-	gi|10086510|gb|AAG12570.1|AC022522_3/3.15224e-31/Hypothetical protein [Arabidopsis thaliana]
Cs5g09470	23.8231	21.1853	59.0116	47.6607	1.24492	0.84299	K00276|1|3e-26|119|cme:CMS002C|primary-amine oxidase [EC:1.4.3.21]	GO:0043231//intracellular membrane-bounded organelle	GO:0046914//transition metal ion binding;GO:0048037//cofactor binding;GO:0016641//oxidoreductase activity, acting on the CH-NH2 group of donors, oxygen as acceptor	GO:1901564;GO:0044710	gi|255537059|ref|XP_002509596.1|/0/Amine oxidase [copper-containing] precursor, putative [Ricinus communis]
Cs5g09630	13.2384	12.5693	37.3646	38.2663	1.55118	0.862759	-	-	-	-	gi|462405208|gb|EMJ10672.1|/5.64339e-32/hypothetical protein PRUPE_ppa010019mg [Prunus persica]
Cs5g09740	59.1742	65.6831	24.4453	20.6086	-1.47055	0.858695	-	GO:0043231//intracellular membrane-bounded organelle	GO:0005488//binding	-	gi|89258500|gb|ABD65463.1|/2.14441e-52/DNA binding/zinc ion binding protein [Gossypium hirsutum]
Cs5g09880	301.511	245.327	541.874	612.907	1.07843	0.834087	K00517|1|2e-57|222|osa:4348172|[EC:1.14.-.-];K05280|3|2e-57|222|pop:POPTR_823742|flavonoid 3'-monooxygenase [EC:1.14.13.21]	GO:0043231//intracellular membrane-bounded organelle;GO:0044425//membrane part	GO:0046906//tetrapyrrole binding;GO:0046914//transition metal ion binding;GO:0016709//oxidoreductase activity, acting on paired donors, with incorporation or reduction of molecular oxygen, NAD(P)H as one donor, and incorporation of one atom of oxygen	GO:0016098//monoterpenoid metabolic process	gi|255537173|ref|XP_002509653.1|/1.08946e-96/cytochrome P450, putative [Ricinus communis]
Cs5g10250	6.5554	9.57875	-	0.336119	-5.5427	0.947724	K09286|1|3e-19|93.6|aly:ARALYDRAFT_487996|EREBP-like factor	-	-	-	gi|225455475|ref|XP_002280043.1|/3.23834e-40/PREDICTED: ethylene-responsive transcription factor ERF025-like [Vitis vinifera]
Cs5g10480	-	0.261086	1.93837	3.22486	4.25145	0.831142	-	-	-	GO:0071704;GO:0044237//cellular metabolic process	gi|255537351|ref|XP_002509742.1|/8.79646e-51/conserved hypothetical protein [Ricinus communis]
Cs5g10500	8.5837	12.2303	0.452498	0.558911	-4.36312	0.939552	-	-	GO:0019212//phosphatase inhibitor activity	GO:0010921//regulation of phosphatase activity;GO:0007165//signal transduction	gi|351726413|ref|NP_001235846.1|/2.96841e-12/uncharacterized protein LOC100500286 [Glycine max]
Cs5g10830	20.2601	27.4667	4.72913	7.67709	-1.94373	0.878784	K10610|1|4e-10|65.1|ota:Ot10g03450|DNA damage-binding protein 1	GO:0009507//chloroplast	GO:0015036//disulfide oxidoreductase activity	GO:0019725//cellular homeostasis;GO:0018904	gi|225457383|ref|XP_002284847.1|/2.16341e-47/PREDICTED: thioredoxin-like 1-1, chloroplastic [Vitis vinifera]
Cs5g10850	6.17047	8.15795	0.694718	0.334322	-3.79951	0.907273	-	GO:0009534//chloroplast thylakoid	-	-	gi|255547361|ref|XP_002514738.1|/8.0824e-22/conserved hypothetical protein [Ricinus communis]
Cs5g10870	30.1688	41.5008	19.8308	14.8897	-1.04557	0.809638	-	-	-	-	gi|255547357|ref|XP_002514736.1|/5.95868e-141/NAC domain-containing protein 21/22, putative [Ricinus communis]
Cs5g12400	41.0163	100.456	3.06993	3.91934	-4.33924	0.970347	-	GO:0016020//membrane;GO:0005576//extracellular region;GO:0005618//cell wall	-	-	gi|356549665|ref|XP_003543212.1|/1.60232e-170/PREDICTED: epidermis-specific secreted glycoprotein EP1-like [Glycine max]
Cs5g12420	59.5533	69.5253	2.3859	2.44705	-4.7392	0.977811	-	GO:0005618//cell wall	-	-	gi|383932356|gb|AFH57275.1|/9.56061e-160/epidermis-specific secreted glycoprotein EP1-like protein [Gossypium hirsutum]
Cs5g12850	32.7215	82.6373	20.9809	33.3192	-1.0871	0.825937	-	-	-	-	gi|356520615|ref|XP_003528957.1|/2.18656e-37/PREDICTED: probable non-specific lipid-transfer protein AKCS9-like [Glycine max]
Cs5g12890	3.51329	2.69844	8.40711	11.268	1.6633	0.828357	K14181|1|2e-37|111|vvi:100256880|valencene synthase [EC:4.2.3.73];K12929|5|3e-30|92.4|rcu:RCOM_1574190|casbene synthase [EC:4.2.3.8]	-	GO:0046914//transition metal ion binding;GO:0003824//catalytic activity	GO:0006644//phospholipid metabolic process	gi|261343328|gb|ACX70155.1|/3.12407e-60/terpene synthase 1 [Citrus sinensis]
Cs5g12900	13.7969	11.0294	32.4089	43.7091	1.61637	0.865612	K12929|1|1e-53|106|rcu:RCOM_1574350|casbene synthase [EC:4.2.3.8]	-	GO:0046914//transition metal ion binding;GO:0016829//lyase activity	GO:0006644//phospholipid metabolic process	gi|261343328|gb|ACX70155.1|/1.08476e-60/terpene synthase 1 [Citrus sinensis]
Cs5g14370	2.97627	1.76891	13.8364	15.3937	2.62292	0.896658	K09840|1|0.0|915|pop:POPTR_1116639|9-cis-epoxycarotenoid dioxygenase [EC:1.13.11.51]	GO:0009532//plastid stroma;GO:0009534//chloroplast thylakoid	GO:0010436//carotenoid dioxygenase activity	GO:0006972//hyperosmotic response;GO:0044710	gi|83628266|gb|ABC26013.1|/0/9-cis-epoxycarotenoid dioxygenase 3 [Citrus clementina]
Cs5g15090	3.08669	2.66714	12.0224	13.2274	2.13368	0.870885	-	-	-	-	-
Cs5g15130	2.4175	1.68826	4.4574	10.6483	1.87937	0.829544	-	-	-	-	gi|147835239|emb|CAN67792.1|/7.37917e-117/hypothetical protein VITISV_001313 [Vitis vinifera]
Cs5g15740	2.40154	2.54778	-	0.168286	-4.79497	0.838333	K14488|1|1e-09|61.6|ppp:PHYPADRAFT_26859|SAUR family protein	GO:0043231//intracellular membrane-bounded organelle	-	GO:0009725//response to hormone stimulus	gi|255544710|ref|XP_002513416.1|/4.20558e-32/conserved hypothetical protein [Ricinus communis]
Cs5g16220	37.9784	34.0127	144.931	207.083	2.28974	0.910971	-	GO:0043231//intracellular membrane-bounded organelle	GO:0043169//cation binding	GO:0000041//transition metal ion transport	gi|225455185|ref|XP_002269275.1|/6.18841e-42/PREDICTED: uncharacterized protein LOC100241862 [Vitis vinifera]
Cs5g16350	1.19434	5.70181	17.5493	1.38092	1.45683	0.808976	-	-	-	-	gi|359490751|ref|XP_003634155.1|/3.977e-64/PREDICTED: protein NDR1 [Vitis vinifera]
Cs5g16360	20.4336	23.4118	9.10797	7.25867	-1.42167	0.839725	K12130|1|1e-55|218|rcu:RCOM_0969830|pseudo-response regulator 5	-	-	GO:0050794//regulation of cellular process	gi|359490833|ref|XP_003634174.1|/7.59262e-81/PREDICTED: two-component response regulator-like APRR5-like [Vitis vinifera]
Cs5g17490	21.8163	26.3181	10.4553	8.79324	-1.32232	0.83516	K12816|1|0.0|939|pop:POPTR_565006|pre-mRNA-processing factor 17	GO:0043231//intracellular membrane-bounded organelle;GO:0031461//cullin-RING ubiquitin ligase complex	-	-	gi|224102249|ref|XP_002312609.1|/0/predicted protein [Populus trichocarpa]
Cs5g18230	134.311	109.836	49.8832	68.3688	-1.04589	0.82233	-	GO:0044424//intracellular part	GO:0036094//small molecule binding;GO:0004672//protein kinase activity;GO:1901363;GO:0097159//organic cyclic compound binding	GO:0006796//phosphate-containing compound metabolic process	gi|255585962|ref|XP_002533652.1|/8.45364e-35/Serine/threonine-protein kinase PBS1, putative [Ricinus communis]
Cs5g18500	701.371	521.068	1583.59	1124.24	1.14738	0.844884	K13993|1|3e-65|247|aly:ARALYDRAFT_489869|HSP20 family protein	GO:0009536//plastid	-	GO:0009642//response to light intensity;GO:0044267//cellular protein metabolic process;GO:0000302//response to reactive oxygen species	gi|462395647|gb|EMJ01446.1|/1.15726e-65/hypothetical protein PRUPE_ppa015151mg [Prunus persica]
Cs5g19810	46.2823	49.0233	111.033	88.8353	1.06841	0.823175	K00164|1|0.0|1009|pop:POPTR_724772|2-oxoglutarate dehydrogenase E1 component [EC:1.2.4.2]	GO:0043231//intracellular membrane-bounded organelle	GO:0046914//transition metal ion binding;GO:0016624//oxidoreductase activity, acting on the aldehyde or oxo group of donors, disulfide as acceptor;GO:0019842//vitamin binding	GO:0009060//aerobic respiration;GO:0006089//lactate metabolic process;GO:0010038//response to metal ion	gi|224109580|ref|XP_002315242.1|/0/predicted protein [Populus trichocarpa]
Cs5g20320	0.510468	0.774285	0.0292838	0.0202193	-4.69783	0.871216	K01179|1|1e-58|228|osa:4335944|endoglucanase [EC:3.2.1.4]	GO:0005911//cell-cell junction;GO:0016020//membrane;GO:0044444//cytoplasmic part;GO:0005618//cell wall;GO:0043231//intracellular membrane-bounded organelle	GO:0016798//hydrolase activity, acting on glycosyl bonds	GO:0044238//primary metabolic process	gi|2290683|gb|AAB65156.1|/5.69896e-90/basic cellulase [Citrus sinensis]
Cs5g20520	185.884	186.017	72.9889	53.3031	-1.55816	0.873488	-	-	-	-	gi|224095294|ref|XP_002310372.1|/1.21629e-11/predicted protein [Populus trichocarpa]
Cs5g21190	4.27468	5.502	10.5436	16.5686	1.47152	0.827101	K14329|1|3e-61|234|ath:AT5G61160|agmatine coumaroyltransferase [EC:2.3.1.64 2.3.1.-];K13065|3|3e-17|88.6|sbi:SORBI_06g021640|shikimate O-hydroxycinnamoyltransferase [EC:2.3.1.133]	-	GO:0008374//O-acyltransferase activity	GO:0009813//flavonoid biosynthetic process;GO:0050896//response to stimulus	gi|255573394|ref|XP_002527623.1|/5.58765e-95/Anthocyanin 5-aromatic acyltransferase, putative [Ricinus communis]
Cs5g22080	88.5823	62.4132	30.8915	28.478	-1.34671	0.853011	-	-	-	-	-
Cs5g22170	5.26306	3.97311	16.4624	23.1395	2.1002	0.882984	K13415|1|6e-47|187|osa:4324691|protein brassinosteroid insensitive 1 [EC:2.7.10.1 2.7.11.1];K00924|4|5e-45|181|aly:ARALYDRAFT_476729|[EC:2.7.1.-]	GO:0016020//membrane	GO:0032550;GO:0004674//protein serine/threonine kinase activity	GO:0006952//defense response;GO:0008219//cell death;GO:0007167//enzyme linked receptor protein signaling pathway;GO:0006464//cellular protein modification process;GO:0010227//floral organ abscission;GO:0006796//phosphate-containing compound metabolic process	gi|255540437|ref|XP_002511283.1|/5.01483e-130/BRASSINOSTEROID INSENSITIVE 1-associated receptor kinase 1 precursor, putative [Ricinus communis]
Cs5g22210	6.05944	4.87605	13.14	21.7892	1.67542	0.85696	K13418|1|2e-41|169|aly:ARALYDRAFT_895025|somatic embryogenesis receptor kinase 1 [EC:2.7.10.1 2.7.11.1];K13416|3|4e-41|168|aly:ARALYDRAFT_491347|brassinosteroid insensitive 1-associated receptor kinase 1 [EC:2.7.10.1 2.7.11.1]	GO:0016020//membrane	GO:0032550;GO:0004674//protein serine/threonine kinase activity	GO:0006952//defense response;GO:0008219//cell death;GO:0007167//enzyme linked receptor protein signaling pathway;GO:0006464//cellular protein modification process;GO:0010227//floral organ abscission;GO:0006796//phosphate-containing compound metabolic process	gi|255540437|ref|XP_002511283.1|/8.05891e-118/BRASSINOSTEROID INSENSITIVE 1-associated receptor kinase 1 precursor, putative [Ricinus communis]
Cs5g22810	9.58972	5.00232	16.2799	22.8528	1.42319	0.836575	K13448|1|5e-57|220|vvi:100254364|calcium-binding protein CML	GO:0016020//membrane;GO:0042579//microbody	GO:0046872//metal ion binding	-	gi|28301674|emb|CAB63264.3|/1.98119e-59/calcium-binding protein [Lotus japonicus]
Cs5g24520	636.115	727.525	243.992	390.823	-1.10306	0.841186	-	-	-	-	gi|460405137|ref|XP_004248033.1|/1.06474e-24/PREDICTED: uncharacterized protein LOC101245993 [Solanum lycopersicum]
Cs5g24670	3.35089	4.56248	0.151219	0.800489	-3.0557	0.838721	-	-	-	-	gi|118482538|gb|ABK93190.1|/2.98767e-31/unknown [Populus trichocarpa]
Cs5g24700	16.3998	16.8651	55.0378	41.2742	1.53371	0.864402	-	-	-	-	gi|225433734|ref|XP_002269806.1|/7.18517e-40/PREDICTED: uncharacterized protein At1g05835 [Vitis vinifera]
Cs5g24940	7.06158	5.2979	12.2175	15.4999	1.16517	0.803657	K05279|1|1e-36|130|aly:ARALYDRAFT_495497|flavonol 3-O-methyltransferase [EC:2.1.1.76]	GO:0043231//intracellular membrane-bounded organelle;GO:0005911//cell-cell junction;GO:0044444//cytoplasmic part;GO:0016020//membrane	GO:0008171//O-methyltransferase activity;GO:0008757//S-adenosylmethionine-dependent methyltransferase activity	GO:0006575//cellular modified amino acid metabolic process;GO:0051553;GO:0006595//polyamine metabolic process;GO:0006694//steroid biosynthetic process;GO:0006950//response to stress	gi|302171551|gb|ADK97702.1|/6.5413e-36/putative caffeic acid O-methyltransferase [Citrus aurantium]
Cs5g24950	6.6001	6.66091	18.4294	24.9856	1.71101	0.864539	K05279|1|3e-35|127|aly:ARALYDRAFT_495497|flavonol 3-O-methyltransferase [EC:2.1.1.76]	-	GO:0016740//transferase activity	-	gi|302171551|gb|ADK97702.1|/5.06902e-36/putative caffeic acid O-methyltransferase [Citrus aurantium]
Cs5g25200	41.9914	59.7011	17.6866	22.0486	-1.35573	0.850066	K09753|1|3e-16|86.3|sbi:SORBI_07g021680|cinnamoyl-CoA reductase [EC:1.2.1.44]	-	GO:0005488//binding;GO:0016616//oxidoreductase activity, acting on the CH-OH group of donors, NAD or NADP as acceptor	GO:0044710	gi|255558075|ref|XP_002520066.1|/2.30488e-65/cinnamoyl-CoA reductase, putative [Ricinus communis]
Cs5g25880	10.1459	13.0234	22.981	29.8223	1.18841	0.826257	K11818|1|2e-69|262|aly:ARALYDRAFT_913321|cytochrome P450, family 83, subfamily B, polypeptide 1 [EC:1.14.-.-];K00517|5|2e-62|239|ath:AT3G26210|[EC:1.14.-.-]	GO:0016020//membrane;GO:0043231//intracellular membrane-bounded organelle	GO:0046914//transition metal ion binding;GO:0046906//tetrapyrrole binding;GO:0016709//oxidoreductase activity, acting on paired donors, with incorporation or reduction of molecular oxygen, NAD(P)H as one donor, and incorporation of one atom of oxygen	GO:0006568//tryptophan metabolic process;GO:0009639//response to red or far red light;GO:0042742//defense response to bacterium;GO:0019761//glucosinolate biosynthetic process;GO:0009683;GO:0052482	gi|255538870|ref|XP_002510500.1|/7.17616e-107/cytochrome P450, putative [Ricinus communis]
Cs5g25900	17.0877	16.9183	36.132	60.3594	1.50461	0.863398	K00517|1|4e-55|214|ath:AT3G26210|[EC:1.14.-.-]	GO:0016020//membrane;GO:0043231//intracellular membrane-bounded organelle	GO:0046914//transition metal ion binding;GO:0046906//tetrapyrrole binding;GO:0016709//oxidoreductase activity, acting on paired donors, with incorporation or reduction of molecular oxygen, NAD(P)H as one donor, and incorporation of one atom of oxygen	GO:0006568//tryptophan metabolic process;GO:0009639//response to red or far red light;GO:0042742//defense response to bacterium;GO:0019761//glucosinolate biosynthetic process;GO:0009683;GO:0052482	gi|357016484|gb|AET50435.1|/6.463e-75/putative cytochrome P450 [Citrus sinensis]
Cs5g25920	18.0404	18.0874	32.8213	48.3205	1.16734	0.833059	K00517|1|1e-82|305|ath:AT3G26320|[EC:1.14.-.-];K11818|5|2e-61|234|aly:ARALYDRAFT_913321|cytochrome P450, family 83, subfamily B, polypeptide 1 [EC:1.14.-.-]	GO:0016020//membrane;GO:0043231//intracellular membrane-bounded organelle	GO:0046914//transition metal ion binding;GO:0046906//tetrapyrrole binding;GO:0016709//oxidoreductase activity, acting on paired donors, with incorporation or reduction of molecular oxygen, NAD(P)H as one donor, and incorporation of one atom of oxygen	GO:0009639//response to red or far red light;GO:0042742//defense response to bacterium;GO:0042430;GO:0019761//glucosinolate biosynthetic process;GO:0019752//carboxylic acid metabolic process	gi|255542144|ref|XP_002512136.1|/1.08424e-102/cytochrome P450, putative [Ricinus communis]
Cs5g25950	24.7795	17.811	62.0164	106.122	1.98105	0.894193	K00517|1|4e-64|244|ath:AT3G26300|[EC:1.14.-.-];K11818|3|6e-64|243|ath:AT4G31500|cytochrome P450, family 83, subfamily B, polypeptide 1 [EC:1.14.-.-]	GO:0016020//membrane;GO:0043231//intracellular membrane-bounded organelle	GO:0046914//transition metal ion binding;GO:0046906//tetrapyrrole binding;GO:0016709//oxidoreductase activity, acting on paired donors, with incorporation or reduction of molecular oxygen, NAD(P)H as one donor, and incorporation of one atom of oxygen	GO:0009639//response to red or far red light;GO:0042742//defense response to bacterium;GO:0042430;GO:0019761//glucosinolate biosynthetic process;GO:0019752//carboxylic acid metabolic process	gi|357016484|gb|AET50435.1|/2.62711e-88/putative cytochrome P450 [Citrus sinensis]
Cs5g26450	4.26357	4.12321	8.2977	13.3257	1.36641	0.809022	-	GO:0031225//anchored to membrane;GO:0005911//cell-cell junction	GO:0043167//ion binding;GO:0008422//beta-glucosidase activity	GO:0044238//primary metabolic process	gi|255568950|ref|XP_002525445.1|/4.5249e-168/Glucan endo-1,3-beta-glucosidase precursor, putative [Ricinus communis]
Cs5g26470	20.9323	38.7107	2.8723	3.75646	-3.16954	0.931699	-	-	GO:0046914//transition metal ion binding;GO:0003677//DNA binding;GO:0001071//nucleic acid binding transcription factor activity	GO:0006351//transcription, DNA-dependent	gi|449446764|ref|XP_004141141.1|/7.40407e-36/PREDICTED: GATA transcription factor 9-like [Cucumis sativus]
Cs5g27130	166.01	220.894	28.7508	20.4311	-2.97577	0.936379	K10712|1|5e-33|141|vvi:100263913|cysteamine dioxygenase [EC:1.13.11.19]	-	GO:0016702//oxidoreductase activity, acting on single donors with incorporation of molecular oxygen, incorporation of two atoms of oxygen	GO:0044710	gi|359811345|ref|NP_001241359.1|/1.91639e-32/uncharacterized protein LOC100819405 [Glycine max]
Cs5g27880	5.44188	6.27806	1.46021	1.23676	-2.11955	0.827695	-	-	GO:0004721//phosphoprotein phosphatase activity	GO:0009856//pollination;GO:0044707	gi|470112286|ref|XP_004292367.1|/1.62347e-85/PREDICTED: purple acid phosphatase 15-like [Fragaria vesca subsp. vesca]
Cs5g28220	1327.02	1599.17	150.148	67.4739	-3.74913	0.959617	-	-	-	-	gi|224147812|ref|XP_002336545.1|/3.57594e-10/predicted protein [Populus trichocarpa]
Cs5g28250	38.0519	34.4674	17.9804	15.3162	-1.12299	0.826759	K04640|1|1e-17|92.0|rcu:RCOM_0707670|guanine nucleotide-binding protein subunit alpha, other	-	GO:0017076//purine nucleotide binding	GO:0007165//signal transduction;GO:0009746	gi|255556179|ref|XP_002519124.1|/8.89117e-111/GTP-binding protein alpha subunit, gna, putative [Ricinus communis]
Cs5g28400	106.363	113.508	29.7776	25.6193	-1.98878	0.895699	-	GO:0016020//membrane;GO:0030312//external encapsulating structure	GO:0046906//tetrapyrrole binding;GO:0046914//transition metal ion binding;GO:0022892	GO:0071941;GO:0015669//gas transport	gi|255556147|ref|XP_002519108.1|/2.35969e-37/non-symbiotic hemoglobin, putative [Ricinus communis]
Cs5g28410	107.817	98.3929	22.0404	26.68	-2.08151	0.900128	-	GO:0016020//membrane;GO:0030312//external encapsulating structure	GO:0046914//transition metal ion binding;GO:0046906//tetrapyrrole binding	GO:0015669//gas transport	gi|224338|prf||1102200A/3.21472e-31/hemoglobin I
Cs5g28520	0.0981489	0.367502	3.21565	2.57913	3.63744	0.826394	-	-	-	-	gi|224103493|ref|XP_002313078.1|/4.87816e-110/predicted protein [Populus trichocarpa]
Cs5g28710	27.136	25.4999	83.9036	69.1514	1.53993	0.868831	K06892|1|2e-64|153|ath:AT3G19010|	-	GO:0046914//transition metal ion binding;GO:0016706//oxidoreductase activity, acting on paired donors, with incorporation or reduction of molecular oxygen, 2-oxoglutarate as one donor, and incorporation of one atom each of oxygen into both donors	GO:0051553	gi|255556243|ref|XP_002519156.1|/6.50018e-89/Gibberellin 20 oxidase, putative [Ricinus communis]
Cs5g28780	5.24892	4.43276	11.1022	13.0734	1.32022	0.811487	K06892|1|1e-45|182|aly:ARALYDRAFT_479418|	GO:0044424//intracellular part	GO:0051213//dioxygenase activity;GO:0016705//oxidoreductase activity, acting on paired donors, with incorporation or reduction of molecular oxygen	GO:0005984//disaccharide metabolic process;GO:0005982//starch metabolic process;GO:0044710;GO:0044093	gi|18402079|ref|NP_566623.1|/6.84389e-63/2-oxoglutarate (2OG) and Fe(II)-dependent oxygenase-like protein [Arabidopsis thaliana]
Cs5g29360	4.25465	4.30782	12.3274	12.5036	1.53605	0.833174	-	-	-	-	gi|224065569|ref|XP_002301862.1|/3.23478e-36/predicted protein [Populus trichocarpa]
Cs5g29810	79.738	103.213	36.5574	29.9411	-1.46006	0.860841	K12819|1|1e-58|228|rcu:RCOM_1213750|pre-mRNA-processing factor SLU7	GO:0043231//intracellular membrane-bounded organelle	GO:0003723//RNA binding;GO:0046914//transition metal ion binding	GO:0006996//organelle organization;GO:0000377;GO:0006464//cellular protein modification process;GO:0042221//response to chemical stimulus;GO:0006351//transcription, DNA-dependent;GO:0008283//cell proliferation;GO:0035195//gene silencing by miRNA;GO:0016246//RNA interference	gi|255567264|ref|XP_002524613.1|/1.44389e-57/step II splicing factor slu7, putative [Ricinus communis]
Cs5g29860	3.53962	6.44924	0.690288	0.863695	-2.68435	0.843263	K08176|1|0.0|882|pop:POPTR_831623|MFS transporter, PHS family, inorganic phosphate transporter	GO:0031224//intrinsic to membrane;GO:0043231//intracellular membrane-bounded organelle;GO:0005911//cell-cell junction	GO:0015103//inorganic anion transmembrane transporter activity;GO:0005402//cation:sugar symporter activity	GO:0044763;GO:0009725//response to hormone stimulus;GO:0015833//peptide transport;GO:0015698//inorganic anion transport	gi|425872908|gb|AFY06658.1|/0/phosphate transporter [Citrus trifoliata]
Cs5g29870	9.50217	7.97177	1.24599	1.5076	-2.66582	0.879217	K14516|1|1e-42|172|vvi:100246426|ethylene-responsive transcription factor 1	-	-	-	gi|224082796|ref|XP_002306842.1|/3.64956e-45/AP2/ERF domain-containing transcription factor [Populus trichocarpa]
Cs5g30350	3.71739	5.21967	0.499781	0.936145	-2.63782	0.831416	K01058|1|7e-68|257|rcu:RCOM_1607830|phospholipase A1 [EC:3.1.1.32]	GO:0009536//plastid	GO:0004620//phospholipase activity	GO:0009696//salicylic acid metabolic process;GO:0009414//response to water deprivation;GO:0009755//hormone-mediated signaling pathway;GO:0006605//protein targeting;GO:0009247//glycolipid biosynthetic process;GO:0009626//plant-type hypersensitive response;GO:0009267//cellular response to starvation	gi|224066305|ref|XP_002302074.1|/0/predicted protein [Populus trichocarpa]
Cs5g30790	5.36956	3.55711	13.2045	23.097	2.02383	0.875474	K08099|1|4e-51|162|vvi:100252835|chlorophyllase [EC:3.1.1.14]	-	-	-	gi|30912740|sp|Q9MV14.1|CLH1_CITSI/2.00207e-162/RecName: Full=Chlorophyllase-1, chloroplastic; AltName: Full=Chlorophyll-chlorophyllido hydrolase 1; Short=Chlase 1; Flags: Precursor
Cs5g31210	22.853	26.8042	2.10655	0.961661	-4.01653	0.952449	K04120|1|1e-93|199|pop:POPTR_798561|ent-copalyl diphosphate synthase [EC:5.5.1.13]	GO:0009536//plastid	GO:0046872//metal ion binding;GO:0016853//isomerase activity;GO:0016829//lyase activity	GO:0009685//gibberellin metabolic process;GO:0008299//isoprenoid biosynthetic process	gi|224066499|ref|XP_002302110.1|/1.7409e-92/copalyl diphosphate synthase [Populus trichocarpa]
Cs5g31400	22.8686	22.4557	13.9585	7.61995	-1.07069	0.801214	K13422|1|8e-19|95.5|vvi:100250607|transcription factor MYC2	-	-	-	gi|184161316|gb|ACC68685.1|/1.81748e-100/bHLH-like DNA binding protein [Vitis vinifera]
Cs5g31840	4.88919	5.13907	18.3467	13.4574	1.66514	0.851413	-	-	GO:0016705//oxidoreductase activity, acting on paired donors, with incorporation or reduction of molecular oxygen	GO:0044710;GO:0009628//response to abiotic stimulus	gi|470108777|ref|XP_004290685.1|/1.82568e-58/PREDICTED: uncharacterized protein LOC101299256 [Fragaria vesca subsp. vesca]
Cs5g32110	9.92857	16.3626	3.00808	2.35178	-2.29431	0.879857	K04733|1|6e-37|65.5|smo:SELMODRAFT_159261|interleukin-1 receptor-associated kinase 4 [EC:2.7.11.1]	-	GO:0004672//protein kinase activity;GO:0032550	GO:0006468//protein phosphorylation	gi|356535678|ref|XP_003536371.1|/1.28829e-132/PREDICTED: receptor-like cytosolic serine/threonine-protein kinase RBK2-like [Glycine max]
Cs5g32490	26.2562	34.6097	8.51186	7.88518	-1.8922	0.87867	-	-	-	-	-
Cs5g32900	33.2644	27.7536	8.07689	5.3207	-2.18726	0.89417	-	GO:0005911//cell-cell junction;GO:0005576//extracellular region;GO:0005618//cell wall	GO:0060089	GO:0007154//cell communication;GO:0044700	gi|470108968|ref|XP_004290774.1|/3.34991e-40/PREDICTED: protein RALF-like 33-like isoform 1 [Fragaria vesca subsp. vesca]
Cs5g33080	3.38907	2.53796	9.75772	17.4552	2.19891	0.87577	K14488|1|2e-08|55.5|rcu:RCOM_1451440|SAUR family protein	-	-	-	gi|255575847|ref|XP_002528821.1|/7.05826e-12/conserved hypothetical protein [Ricinus communis]
Cs5g33380	6.1604	5.11688	15.7642	27.0867	1.9259	0.876181	K05283|1|8e-15|80.1|aly:ARALYDRAFT_354960|phosphatidylinositol glycan, class W [EC:2.3.-.-];K11982|2|4e-08|57.8|rcu:RCOM_1031870|E3 ubiquitin-protein ligase RNF115/126 [EC:6.3.2.19];K15692|3|7e-08|57.0|smo:SELMODRAFT_66937|E3 ubiquitin-protein ligase RNF13 [EC:6.3.2.19]	GO:0016020//membrane;GO:0005840//ribosome;GO:0044446//intracellular organelle part;GO:0005634//nucleus	GO:0005488//binding	GO:0009653//anatomical structure morphogenesis;GO:0071704;GO:0044237//cellular metabolic process;GO:0048513//organ development;GO:0044238//primary metabolic process;GO:0044767	gi|359479918|ref|XP_003632375.1|/1.45203e-36/PREDICTED: RING-H2 finger protein ATL2-like [Vitis vinifera]
Cs5g33420	19.374	16.4833	1.11135	6.10927	-2.31207	0.889467	K01051|1|0.0|822|gmx:100800971|pectinesterase [EC:3.1.1.11]	GO:0005618//cell wall	GO:0030234//enzyme regulator activity;GO:0052689	GO:0071555//cell wall organization;GO:0000272//polysaccharide catabolic process;GO:0044092//negative regulation of molecular function	gi|462395170|gb|EMJ00969.1|/0/hypothetical protein PRUPE_ppa003639mg [Prunus persica]
Cs5g33470	408.535	443.839	189.293	193.154	-1.15622	0.844702	K00695|1|9e-116|193|pop:POPTR_830445|sucrose synthase [EC:2.4.1.13]	-	GO:0035251//UDP-glucosyltransferase activity	GO:0044702;GO:0005984//disaccharide metabolic process;GO:0006073//cellular glucan metabolic process	gi|6682841|dbj|BAA88904.1|/4.56782e-126/sucrose synthase [Citrus unshiu]
Cs5g33540	257.389	385.316	62.0459	46.7336	-2.56275	0.922339	K09286|1|2e-31|135|vvi:100248027|EREBP-like factor	-	-	-	gi|220029661|gb|ACL78788.1|/6.08203e-119/putative ethylene responsive element binding protein 3 [Citrus unshiu]
Cs5g34180	14.716	14.8254	4.71984	6.03566	-1.45766	0.830183	K05864|1|1e-76|287|vvi:100262316|peptidyl-prolyl isomerase D [EC:5.2.1.8]	GO:0044444//cytoplasmic part	GO:0016859//cis-trans isomerase activity	GO:0018208//peptidyl-proline modification;GO:0003006//developmental process involved in reproduction;GO:0009791//post-embryonic development	gi|225428707|ref|XP_002284980.1|/1.64289e-75/PREDICTED: peptidyl-prolyl cis-trans isomerase CYP40 [Vitis vinifera]
Cs5g34290	0.529218	0.495392	1.05083	7.16966	3.00415	0.84041	K08233|1|2e-29|129|ath:AT2G23600|polyneuridine-aldehyde esterase [EC:3.1.1.78]	-	GO:0016787//hydrolase activity	-	gi|147776751|emb|CAN67986.1|/3.74301e-50/hypothetical protein VITISV_010770 [Vitis vinifera]
Cs5g34540	5.20889	5.32952	0.841868	0.254657	-3.26465	0.871136	-	GO:0009536//plastid	GO:0016772//transferase activity, transferring phosphorus-containing groups;GO:0004871//signal transducer activity	GO:0006796//phosphate-containing compound metabolic process;GO:0007165//signal transduction;GO:0006351//transcription, DNA-dependent	gi|462396989|gb|EMJ02788.1|/1.83264e-21/hypothetical protein PRUPE_ppa020702mg [Prunus persica]
Cs6g01750	36.5917	34.1906	21.5331	9.72039	-1.17937	0.83153	K09422|1|5e-134|331|pop:POPTR_581592|myb proto-oncogene protein, plant	-	GO:0001071//nucleic acid binding transcription factor activity	GO:0010118//stomatal movement;GO:0009725//response to hormone stimulus;GO:0010087//phloem or xylem histogenesis;GO:0006351//transcription, DNA-dependent;GO:0003006//developmental process involved in reproduction;GO:0022622//root system development	gi|224124530|ref|XP_002330046.1|/6.15402e-133/predicted protein [Populus trichocarpa]
Cs6g01840	38.0482	24.1056	58.9183	94.8778	1.3071	0.850523	-	-	-	-	gi|169743283|gb|ACA66247.1|/4.96557e-12/cold-induced plasma membrane protein [Musa ABB Group]
Cs6g01960	47.0768	41.8958	135.056	135.279	1.60332	0.874036	K08245|1|5e-42|135|pop:POPTR_834438|phytepsin [EC:3.4.23.40]	GO:0043231//intracellular membrane-bounded organelle;GO:0005911//cell-cell junction;GO:0044444//cytoplasmic part	GO:0070011//peptidase activity, acting on L-amino acid peptides	GO:0006007//glucose catabolic process;GO:0048731;GO:0006996//organelle organization;GO:0010038//response to metal ion;GO:0006605//protein targeting;GO:0019538//protein metabolic process;GO:0006970//response to osmotic stress;GO:0042044//fluid transport	gi|218143|dbj|BAA02242.1|/5.52374e-66/aspartic proteinase [Oryza sativa Japonica Group]
Cs6g02660	6.4	6.09511	18.2333	22.2287	1.6952	0.861982	K02553|1|4e-79|295|aly:ARALYDRAFT_477519|regulator of ribonuclease activity A	-	GO:0004857//enzyme inhibitor activity;GO:0016741	GO:0016070//RNA metabolic process	gi|224144943|ref|XP_002325470.1|/8.0242e-88/predicted protein [Populus trichocarpa]
Cs6g03480	24.1097	20.2692	43.2213	59.3385	1.20852	0.838447	K01535|1|8e-43|113|pop:POPTR_251766|H+-transporting ATPase [EC:3.6.3.6]	GO:0016020//membrane	GO:1901363;GO:0019829//cation-transporting ATPase activity;GO:0043167//ion binding;GO:0036094//small molecule binding;GO:0097159//organic cyclic compound binding	GO:0009150//purine ribonucleotide metabolic process;GO:0006811//ion transport	gi|224135653|ref|XP_002322127.1|/1.0408e-41/autoinhibited H+ ATPase [Populus trichocarpa]
Cs6g04290	25.5515	30.2482	5.0736	4.55763	-2.53447	0.908026	K10661|1|2e-07|57.8|mtr:MTR_4g085550|E3 ubiquitin-protein ligase MARCH6 [EC:6.3.2.19]	GO:0043231//intracellular membrane-bounded organelle	GO:0046914//transition metal ion binding	-	gi|359481363|ref|XP_002280929.2|/1.78226e-40/PREDICTED: uncharacterized protein LOC100265508 [Vitis vinifera]
Cs6g04550	11.6495	11.98	36.8967	41.8225	1.73612	0.876706	-	-	-	-	gi|255557046|ref|XP_002519556.1|/1.96966e-39/conserved hypothetical protein [Ricinus communis]
Cs6g05130	50.1609	45.492	18.0353	27.7996	-1.06136	0.815528	K15400|1|6e-43|174|rcu:RCOM_1447050|omega-hydroxypalmitate O-feruloyl transferase [EC:2.3.1.188]	-	GO:0016747//transferase activity, transferring acyl groups other than amino-acyl groups	-	gi|225469071|ref|XP_002270329.1|/6.94681e-123/PREDICTED: omega-hydroxypalmitate O-feruloyl transferase [Vitis vinifera]
Cs6g05140	187.568	127.502	244.746	437.628	1.11489	0.841026	-	-	GO:0005543//phospholipid binding;GO:0001071//nucleic acid binding transcription factor activity	GO:0009648//photoperiodism;GO:0048506;GO:0009791//post-embryonic development;GO:0006351//transcription, DNA-dependent	gi|164457875|dbj|BAF96644.1|/3.77374e-32/flowering locus T [Citrus unshiu]
Cs6g05280	4.25402	3.50718	11.508	9.51721	1.43777	0.813633	K12843|1|0.0|679|vvi:100248403|U4/U6 small nuclear ribonucleoprotein PRP3;K05681|2|3e-47|189|cme:CMS467C|ATP-binding cassette, subfamily G (WHITE), member 2;K01990|4|6e-09|62.0|cme:CMR388C|ABC-2 type transport system ATP-binding protein;K05643|5|9e-09|61.2|olu:OSTLU_42103|ATP-binding cassette, subfamily A (ABC1), member 3	-	GO:0017111//nucleoside-triphosphatase activity	-	gi|224064011|ref|XP_002301347.1|/0/white-brown-complex ABC transporter family [Populus trichocarpa]
Cs6g05580	42.4348	34.9199	77.0081	119.735	1.34675	0.8547	-	-	-	GO:0009062//fatty acid catabolic process	gi|470133897|ref|XP_004302795.1|/2.40277e-15/PREDICTED: uncharacterized protein LOC101310911 isoform 1 [Fragaria vesca subsp. vesca]
Cs6g06180	0.930316	1.10308	5.97284	3.38993	2.20304	0.812651	-	-	-	-	gi|297740387|emb|CBI30569.3|/5.45782e-43/unnamed protein product [Vitis vinifera]
Cs6g06670	8.61716	9.54984	3.29427	3.43564	-1.43266	0.804707	K13416|1|3e-63|241|ath:AT4G33430|brassinosteroid insensitive 1-associated receptor kinase 1 [EC:2.7.10.1 2.7.11.1];K13418|2|9e-63|240|rcu:RCOM_0186340|somatic embryogenesis receptor kinase 1 [EC:2.7.10.1 2.7.11.1]	-	GO:0036094//small molecule binding;GO:1901363;GO:0097159//organic cyclic compound binding;GO:0004674//protein serine/threonine kinase activity	GO:0006796//phosphate-containing compound metabolic process	gi|255584540|ref|XP_002532997.1|/0/kinase, putative [Ricinus communis]
Cs6g06830	7.04956	6.31048	20.3466	23.7278	1.72202	0.865064	K11982|1|2e-36|152|sbi:SORBI_01g035310|E3 ubiquitin-protein ligase RNF115/126 [EC:6.3.2.19]	-	-	-	gi|470133812|ref|XP_004302753.1|/1.7443e-113/PREDICTED: E3 ubiquitin-protein ligase RING1-like [Fragaria vesca subsp. vesca]
Cs6g07320	444.182	309.558	1205.26	745.907	1.3722	0.859563	K13993|1|7e-38|156|gmx:100809611|HSP20 family protein	-	-	-	gi|449460355|ref|XP_004147911.1|/3.85532e-38/PREDICTED: 17.6 kDa class I heat shock protein 3-like [Cucumis sativus]
Cs6g07700	101.222	80.0926	138.901	260.865	1.14066	0.842373	-	-	-	-	-
Cs6g07830	23.4013	19.9141	44.1196	54.1017	1.18116	0.836666	K13065|1|3e-28|125|pop:POPTR_554899|shikimate O-hydroxycinnamoyltransferase [EC:2.3.1.133]	-	GO:0016747//transferase activity, transferring acyl groups other than amino-acyl groups	-	gi|449439912|ref|XP_004137729.1|/0/PREDICTED: BAHD acyltransferase DCR-like [Cucumis sativus]
Cs6g07970	3.67192	5.25311	19.3971	5.89863	1.50296	0.832238	K09872|1|1e-97|355|osa:4330248|aquaporin PIP	GO:0009526//plastid envelope;GO:0031225//anchored to membrane	-	GO:0006970//response to osmotic stress;GO:0042044//fluid transport	gi|6049867|gb|AAF02782.1|AF195115_2/5.44459e-131/Similar to transmembrane protein; coded for by A. thaliana cDNA H36862; coded for by A. thaliana cDNA H37637; coded for by A. thaliana cDNA T04371; coded for by A. thaliana cDNA T41850; coded for by A. thaliana cDNA R84071; coded for by A. thaliana cDNA T13717; coded for by A. thaliana cDNA T43049; coded for by A. thaliana cDNA T43789; coded for by…
Cs6g08060	4.72739	7.22485	19.9231	12.0676	1.42037	0.830525	K01988|1|1e-148|524|rcu:RCOM_1150980|lactosylceramide 4-alpha-galactosyltransferase [EC:2.4.1.228]	GO:0044431//Golgi apparatus part	GO:0008378//galactosyltransferase activity	-	gi|462402460|gb|EMJ08017.1|/5.66375e-154/hypothetical protein PRUPE_ppa025959mg, partial [Prunus persica]
Cs6g08360	2.05251	1.92132	5.67032	11.4437	2.10658	0.852577	-	-	-	-	-
Cs6g08430	213.38	266.728	62.5519	59.0577	-1.9811	0.897297	K06215|1|2e-143|509|pop:POPTR_576973|pyridoxine biosynthesis protein [EC:4.-.-.-]	GO:0009536//plastid;GO:0016020//membrane	GO:0046983//protein dimerization activity;GO:0042802//identical protein binding	GO:0008614//pyridoxine metabolic process;GO:0042364;GO:0010033//response to organic substance;GO:0006007//glucose catabolic process;GO:0005984//disaccharide metabolic process;GO:0006778//porphyrin-containing compound metabolic process;GO:0009411//response to UV;GO:0006972//hyperosmotic response;GO:0009108//coenzyme biosynthetic process;GO:0005982//starch metabolic process;GO:0044093;GO:0019752//c…	gi|224139104|ref|XP_002322981.1|/2.09153e-142/predicted protein [Populus trichocarpa]
Cs6g08600	7.98228	6.93561	19.1418	18.3725	1.3304	0.828996	K10257|1|9e-117|176|pop:POPTR_825350|omega-3 fatty acid desaturase (delta-15 desaturase) [EC:1.14.19.-]	GO:0009526//plastid envelope;GO:0009507//chloroplast	GO:0016705//oxidoreductase activity, acting on paired donors, with incorporation or reduction of molecular oxygen	GO:0009628//response to abiotic stimulus;GO:0006631//fatty acid metabolic process	gi|23345021|gb|AAN17502.1|/9.67276e-123/omega-3 fatty acid desaturase [Betula pendula]
Cs6g08840	685.907	823.778	244.878	195.052	-1.7789	0.888965	K01568|1|2e-170|452|osa:4332519|pyruvate decarboxylase [EC:4.1.1.1]	-	GO:0046872//metal ion binding;GO:0016831//carboxy-lyase activity;GO:0019842//vitamin binding	GO:0006950//response to stress	gi|158513193|sp|A2XFI3.2|PDC2_ORYSI/5.01044e-171/RecName: Full=Pyruvate decarboxylase isozyme 2; Short=PDC
Cs6g08970	13.1871	12.0036	41.0829	36.8991	1.63025	0.866434	-	-	-	-	-
Cs6g09040	16.2861	13.0854	37.8627	41.2271	1.42907	0.851892	K14494|1|7e-16|84.0|ath:AT3G03450|DELLA protein	-	-	-	gi|224140467|ref|XP_002323604.1|/5.27904e-130/GRAS family transcription factor [Populus trichocarpa]
Cs6g09150	139.103	131.337	36.6145	45.3346	-1.72251	0.883988	K00522|1|2e-14|80.1|rcu:RCOM_0847660|ferritin heavy chain [EC:1.16.3.1]	-	-	GO:0050896//response to stimulus	gi|5758041|gb|AAD50644.1|/6.07846e-13/ferritin 1 [Solanum tuberosum]
Cs6g09400	31.038	30.1114	61.4059	65.0588	1.04832	0.817491	-	-	GO:0016741	GO:0016044//cellular membrane organization;GO:0008152//metabolic process;GO:0016192//vesicle-mediated transport	gi|224140531|ref|XP_002323636.1|/0/predicted protein [Populus trichocarpa]
Cs6g09540	15.1133	14.8319	22.4265	41.6788	1.09812	0.823586	-	GO:0009536//plastid	-	GO:0009683;GO:0009267//cellular response to starvation;GO:0006568//tryptophan metabolic process;GO:0006873//cellular ion homeostasis;GO:0030001//metal ion transport	gi|388516681|gb|AFK46402.1|/9.97795e-60/unknown [Lotus japonicus]
Cs6g09610	6.08021	4.68178	16.9413	17.3175	1.67053	0.853719	-	GO:0009536//plastid	-	GO:0019752//carboxylic acid metabolic process;GO:0065008;GO:0044763;GO:0042430	gi|356568182|ref|XP_003552292.1|/1.65264e-57/PREDICTED: protein LURP-one-related 15-like [Glycine max]
Cs6g09730	212.863	252.398	90.2226	71.4608	-1.52487	0.872323	K00924|1|1e-131|469|ath:AT1G30270|[EC:2.7.1.-];K07198|3|2e-67|256|gmx:100806916|5'-AMP-activated protein kinase, catalytic alpha subunit [EC:2.7.11.11]	-	GO:0004674//protein serine/threonine kinase activity;GO:0032550	GO:0006796//phosphate-containing compound metabolic process;GO:0006464//cellular protein modification process;GO:0007154//cell communication	gi|462400756|gb|EMJ06313.1|/0/hypothetical protein PRUPE_ppa004815mg [Prunus persica]
Cs6g09770	65.0867	52.86	155	171.742	1.47002	0.863375	K00924|1|9e-92|336|ath:AT1G30270|[EC:2.7.1.-];K07198|3|4e-58|224|zma:100192108|5'-AMP-activated protein kinase, catalytic alpha subunit [EC:2.7.11.11]	GO:0043231//intracellular membrane-bounded organelle;GO:0005911//cell-cell junction;GO:0016020//membrane	GO:0004674//protein serine/threonine kinase activity;GO:0097159//organic cyclic compound binding;GO:0005515//protein binding;GO:1901363;GO:0036094//small molecule binding	GO:0006952//defense response;GO:0019932//second-messenger-mediated signaling;GO:0006796//phosphate-containing compound metabolic process;GO:0006351//transcription, DNA-dependent;GO:0010260//organ senescence	gi|462400856|gb|EMJ06413.1|/5.82149e-157/hypothetical protein PRUPE_ppa005902mg [Prunus persica]
Cs6g09780	46.5586	68.0839	9.21633	9.4054	-2.62208	0.918733	K14431|1|2e-11|70.1|aly:ARALYDRAFT_311885|transcription factor TGA	GO:0043234//protein complex;GO:0043231//intracellular membrane-bounded organelle	GO:0019787//small conjugating protein ligase activity	GO:0032446//protein modification by small protein conjugation	gi|224087845|ref|XP_002308247.1|/0/predicted protein [Populus trichocarpa]
Cs6g09940	28.0644	36.6996	44.3145	196.263	1.89324	0.889878	-	-	GO:0005488//binding	GO:0051234//establishment of localization;GO:0010876//lipid localization	gi|319801076|emb|CBW38498.1|/1.55514e-30/lipid transfer protein [Helianthus annuus]
Cs6g09980	7.25474	6.09196	1.05921	1.6821	-2.28354	0.846665	K05283|1|8e-15|79.7|aly:ARALYDRAFT_354960|phosphatidylinositol glycan, class W [EC:2.3.-.-];K11982|2|1e-11|68.9|sbi:SORBI_03g011120|E3 ubiquitin-protein ligase RNF115/126 [EC:6.3.2.19];K15692|4|3e-10|64.3|smo:SELMODRAFT_66937|E3 ubiquitin-protein ligase RNF13 [EC:6.3.2.19]	-	GO:0046914//transition metal ion binding	-	gi|224139358|ref|XP_002323073.1|/6.36659e-61/predicted protein [Populus trichocarpa]
Cs6g10440	18.1739	23.9546	9.47732	10.1882	-1.09913	0.813199	-	-	-	-	gi|449502694|ref|XP_004161716.1|/3.31748e-22/PREDICTED: uncharacterized protein LOC101223492 [Cucumis sativus]
Cs6g10520	2.80466	2.26327	9.50577	10.9788	2.01507	0.855705	K13448|1|2e-65|247|rcu:RCOM_0126810|calcium-binding protein CML	-	GO:0046872//metal ion binding	GO:0000904//cell morphogenesis involved in differentiation	gi|116643154|gb|ABK06394.1|/2.48514e-93/Ca2+-binding protein [Citrus sinensis]
Cs6g10950	28.7169	28.6196	11.6016	10.3507	-1.38508	0.842898	K03655|1|2e-26|121|gmx:100806552|ATP-dependent DNA helicase RecG [EC:3.6.4.12];K15360|2|1e-10|68.9|vvi:100253596|centromere protein X	-	-	-	gi|356511037|ref|XP_003524238.1|/0/PREDICTED: uncharacterized protein LOC100782971 [Glycine max]
Cs6g11300	5.75822	7.62512	16.4534	16.5337	1.30147	0.822992	-	-	-	-	-
Cs6g11430	2.62337	2.11698	9.4302	5.03949	1.60997	0.806579	-	-	-	-	gi|224086347|ref|XP_002307857.1|/1.13049e-14/predicted protein [Populus trichocarpa]
Cs6g11470	13.269	13.1942	25.4247	48.4625	1.48134	0.852806	K14709|1|9e-81|224|vvi:100255284|solute carrier family 39 (zinc transporter), member 1/2/3	GO:0031224//intrinsic to membrane	GO:0046915//transition metal ion transmembrane transporter activity;GO:0016628//oxidoreductase activity, acting on the CH-CH group of donors, NAD or NADP as acceptor	GO:0044763;GO:0006829//zinc ion transport;GO:0044710	gi|225464748|ref|XP_002264621.1|/1.13885e-79/PREDICTED: zinc transporter 5 isoform 1 [Vitis vinifera]
Cs6g11480	3.51348	2.34922	6.47817	10.024	1.49302	0.806122	-	-	-	-	-
Cs6g11570	309.113	261.702	45.4481	237.17	-1.01417	0.822079	-	-	-	-	gi|255559090|ref|XP_002520567.1|/3.53744e-23/Repetitive proline-rich cell wall protein 2 precursor, putative [Ricinus communis]
Cs6g11600	6.20888	4.66723	13.1691	21.3585	1.66659	0.853993	-	-	-	GO:0008152//metabolic process	gi|462400764|gb|EMJ06321.1|/3.97133e-169/hypothetical protein PRUPE_ppa004877mg [Prunus persica]
Cs6g11990	14.3261	11.5868	29.8616	30.8658	1.22868	0.832831	K00856|1|3e-51|102|rcu:RCOM_0262240|adenosine kinase [EC:2.7.1.20]	-	GO:0016301//kinase activity	GO:1901137;GO:0006796//phosphate-containing compound metabolic process;GO:0034654;GO:0055086//nucleobase-containing small molecule metabolic process;GO:0072522	gi|462402110|gb|EMJ07667.1|/3.61999e-51/hypothetical protein PRUPE_ppb005202mg [Prunus persica]
Cs6g12480	9.49558	7.06892	52.8527	56.2703	2.71979	0.921974	K12581|1|2e-79|294|ppp:PHYPADRAFT_185698|CCR4-NOT transcription complex subunit 7/8	GO:0043231//intracellular membrane-bounded organelle	GO:0097159//organic cyclic compound binding;GO:0000175//3'-5'-exoribonuclease activity	-	gi|224131812|ref|XP_002328114.1|/4.65114e-130/predicted protein [Populus trichocarpa]
Cs6g12870	32.7926	21.0649	81.3559	127.215	1.95332	0.894307	K15400|1|1e-24|112|aly:ARALYDRAFT_493874|omega-hydroxypalmitate O-feruloyl transferase [EC:2.3.1.188]	-	GO:0016746//transferase activity, transferring acyl groups	-	gi|255587870|ref|XP_002534423.1|/2.6803e-117/Anthranilate N-benzoyltransferase protein, putative [Ricinus communis]
Cs6g12880	234.463	169.423	685.983	1054.49	2.10746	0.905036	K15400|1|8e-20|62.0|aly:ARALYDRAFT_493874|omega-hydroxypalmitate O-feruloyl transferase [EC:2.3.1.188]	-	GO:0016746//transferase activity, transferring acyl groups	-	gi|224117256|ref|XP_002317521.1|/8.33224e-106/predicted protein [Populus trichocarpa]
Cs6g12890	45.1868	34.7608	104.789	165.223	1.75589	0.885609	K13356|1|4e-113|337|pop:POPTR_576417|fatty acyl-CoA reductase [EC:1.2.1.-]	GO:0009526//plastid envelope;GO:0005911//cell-cell junction;GO:0005576//extracellular region;GO:0016020//membrane	GO:0005488//binding;GO:0008172;GO:0016620//oxidoreductase activity, acting on the aldehyde or oxo group of donors, NAD or NADP as acceptor	GO:0010208//pollen wall assembly;GO:0010038//response to metal ion;GO:0008652//cellular amino acid biosynthetic process;GO:0006970//response to osmotic stress	gi|470139612|ref|XP_004305541.1|/7.13995e-117/PREDICTED: fatty acyl-CoA reductase 2-like [Fragaria vesca subsp. vesca]
Cs6g13400	47.0912	58.192	20.0225	19.4495	-1.41537	0.854449	-	-	-	-	gi|449521707|ref|XP_004167871.1|/1.5116e-41/PREDICTED: E3 ubiquitin-protein ligase RHF2A-like [Cucumis sativus]
Cs6g13690	73.3237	83.1184	35.3988	36.6594	-1.11839	0.836232	-	-	-	GO:0009062//fatty acid catabolic process;GO:0007165//signal transduction	gi|224091437|ref|XP_002309251.1|/3.09065e-108/predicted protein [Populus trichocarpa]
Cs6g13950	15.9061	18.4883	7.18492	7.17097	-1.26053	0.820915	K12581|1|1e-73|276|aly:ARALYDRAFT_487926|CCR4-NOT transcription complex subunit 7/8	GO:0043231//intracellular membrane-bounded organelle	GO:0097159//organic cyclic compound binding;GO:0000175//3'-5'-exoribonuclease activity	-	gi|224091915|ref|XP_002309398.1|/7.7704e-109/predicted protein [Populus trichocarpa]
Cs6g14070	18.5343	35.5404	0.892178	0.590351	-5.18882	0.976327	-	GO:0043231//intracellular membrane-bounded organelle	GO:0005488//binding	-	gi|356572952|ref|XP_003554629.1|/1.08481e-59/PREDICTED: F-box protein PP2-B15-like [Glycine max]
Cs6g14150	4.91397	10.8127	1.96414	0.737876	-2.5411	0.868648	-	-	-	-	gi|462398899|gb|EMJ04567.1|/4.67524e-100/hypothetical protein PRUPE_ppa020668mg, partial [Prunus persica]
Cs6g14560	8.35687	10.044	25.1978	17.0258	1.19828	0.820755	-	-	-	-	gi|224088567|ref|XP_002308476.1|/1.88307e-39/predicted protein [Populus trichocarpa]
Cs6g15060	111.963	125.892	54.8122	62.1313	-1.02427	0.820458	-	-	GO:0005488//binding	GO:0009626//plant-type hypersensitive response;GO:0009813//flavonoid biosynthetic process;GO:0010243//response to organic nitrogen;GO:0006605//protein targeting;GO:0007165//signal transduction;GO:0002252	gi|470134318|ref|XP_004303001.1|/5.01299e-55/PREDICTED: zinc finger A20 and AN1 domain-containing stress-associated protein 4-like [Fragaria vesca subsp. vesca]
Cs6g15280	19.7564	18.1623	64.9769	59.7956	1.71832	0.880176	K05681|1|3e-27|124|cme:CMS467C|ATP-binding cassette, subfamily G (WHITE), member 2;K12843|3|1e-25|119|vvi:100248403|U4/U6 small nuclear ribonucleoprotein PRP3	-	GO:0017111//nucleoside-triphosphatase activity;GO:0032550;GO:0015604//organic phosphonate transmembrane transporter activity	GO:0009154//purine ribonucleotide catabolic process	gi|462404059|gb|EMJ09616.1|/0/hypothetical protein PRUPE_ppa000239mg [Prunus persica]
Cs6g15370	7.3886	6.09895	19.3391	20.6864	1.56929	0.850546	-	GO:0016020//membrane	-	GO:0009725//response to hormone stimulus	gi|462399884|gb|EMJ05552.1|/4.30775e-164/hypothetical protein PRUPE_ppa005728mg [Prunus persica]
Cs6g15430	1462.14	1588.21	482.71	458.403	-1.69654	0.885564	K01623|1|4e-173|484|pop:POPTR_836979|fructose-bisphosphate aldolase, class I [EC:4.1.2.13]	GO:0030312//external encapsulating structure;GO:0031967;GO:0031981//nuclear lumen;GO:0009536//plastid;GO:0005576//extracellular region;GO:0016020//membrane	GO:0016832//aldehyde-lyase activity;GO:0046914//transition metal ion binding	GO:0006007//glucose catabolic process;GO:0010038//response to metal ion;GO:0006970//response to osmotic stress	gi|224126027|ref|XP_002329643.1|/5.98271e-172/predicted protein [Populus trichocarpa]
Cs6g15440	2.38509	6.04674	0.098665	0.208916	-4.77681	0.895014	-	-	-	-	gi|225440978|ref|XP_002283412.1|/5.66573e-119/PREDICTED: uncharacterized protein LOC100240905 [Vitis vinifera]
Cs6g15550	12.7867	12.6734	33.087	32.6579	1.36864	0.844359	K03386|1|1e-47|189|ath:AT1G60740|peroxiredoxin (alkyl hydroperoxide reductase subunit C) [EC:1.11.1.15];K11187|2|5e-46|184|cre:CHLREDRAFT_196639|peroxiredoxin 5, atypical 2-Cys peroxiredoxin [EC:1.11.1.15]	GO:0009526//plastid envelope;GO:0009532//plastid stroma;GO:0005618//cell wall	GO:0016209//antioxidant activity;GO:0016705//oxidoreductase activity, acting on paired donors, with incorporation or reduction of molecular oxygen	GO:0006952//defense response;GO:0044710	gi|118481397|gb|ABK92641.1|/8.7232e-79/unknown [Populus trichocarpa]
Cs6g15660	41.8325	53.1578	16.4121	13.7506	-1.65502	0.869835	K09903|1|9e-20|98.2|ppp:PHYPADRAFT_114491|uridylate kinase [EC:2.7.4.22]	GO:0044424//intracellular part	-	GO:0006139//nucleobase-containing compound metabolic process	gi|225441042|ref|XP_002277826.1|/1.50665e-96/PREDICTED: uncharacterized protein LOC100264768 [Vitis vinifera]
Cs6g15680	123.152	151.274	15.3386	10.9991	-3.38122	0.947427	-	-	-	GO:0048507//meristem development;GO:0044767;GO:0044237//cellular metabolic process;GO:0006950//response to stress;GO:0007389//pattern specification process	gi|255575473|ref|XP_002528638.1|/4.22492e-120/conserved hypothetical protein [Ricinus communis]
Cs6g15690	12.9029	15.7002	5.9193	4.81092	-1.41449	0.825481	-	-	GO:0005488//binding	-	gi|470134415|ref|XP_004303048.1|/5.09679e-75/PREDICTED: F-box protein PP2-A15-like [Fragaria vesca subsp. vesca]
Cs6g15740	22.916	26.3077	8.69044	7.39157	-1.6139	0.857394	K01754|1|3e-59|229|pop:POPTR_826476|threonine dehydratase [EC:4.3.1.19]	-	GO:0016829//lyase activity	GO:0006520//cellular amino acid metabolic process	gi|224068915|ref|XP_002326230.1|/4.4298e-58/predicted protein [Populus trichocarpa]
Cs6g15760	35.1767	35.3162	13.863	14.5358	-1.31165	0.841939	K01754|1|1e-34|93.2|rcu:RCOM_0839990|threonine dehydratase [EC:4.3.1.19]	GO:0009536//plastid	GO:0043168;GO:0016841//ammonia-lyase activity	GO:0006996//organelle organization;GO:0006549//isoleucine metabolic process;GO:0051603//proteolysis involved in cellular protein catabolic process;GO:0006006//glucose metabolic process;GO:0009066//aspartate family amino acid metabolic process	gi|255575447|ref|XP_002528625.1|/1.37223e-33/threonine dehydratase/deaminase, putative [Ricinus communis]
Cs6g15820	9.29593	6.93191	3.36317	1.90453	-1.62323	0.815231	-	GO:0043231//intracellular membrane-bounded organelle;GO:0031224//intrinsic to membrane	-	-	gi|255575461|ref|XP_002528632.1|/2.37206e-68/conserved hypothetical protein [Ricinus communis]
Cs6g16160	63.7892	47.7317	31.7658	22.9399	-1.02755	0.815208	-	-	-	-	gi|242047002|ref|XP_002461247.1|/7.99754e-61/hypothetical protein SORBIDRAFT_02g043510 [Sorghum bicolor]
Cs6g16350	24.5619	23.3139	60.6562	61.9758	1.35697	0.851961	-	GO:0043231//intracellular membrane-bounded organelle	-	GO:0009628//response to abiotic stimulus;GO:0006950//response to stress	gi|147789492|emb|CAN76136.1|/8.72851e-61/hypothetical protein VITISV_034276 [Vitis vinifera]
Cs6g16750	0.95495	1.13771	9.00687	4.33441	2.67249	0.86422	K14638|1|1e-64|248|sbi:SORBI_01g009890|solute carrier family 15 (peptide/histidine transporter), member 3/4	-	-	GO:0051234//establishment of localization	gi|255552447|ref|XP_002517267.1|/8.70698e-135/nitrate transporter, putative [Ricinus communis]
Cs6g17110	16.3575	14.8692	32.6365	46.0704	1.33371	0.845272	-	-	GO:0016829//lyase activity	-	gi|470125118|ref|XP_004298553.1|/3.6762e-93/PREDICTED: protein GAMETE EXPRESSED 1-like [Fragaria vesca subsp. vesca]
Cs6g17140	11.9744	10.1766	49.2744	18.1344	1.60556	0.863489	K13065|1|1e-28|125|rcu:RCOM_1442250|shikimate O-hydroxycinnamoyltransferase [EC:2.3.1.133];K15400|4|2e-26|119|pop:POPTR_797957|omega-hydroxypalmitate O-feruloyl transferase [EC:2.3.1.188]	-	GO:0016740//transferase activity	-	gi|224089615|ref|XP_002308780.1|/3.04422e-99/predicted protein [Populus trichocarpa]
Cs6g17360	10.3361	7.62411	16.5713	21.652	1.08965	0.803908	K13415|1|3e-28|125|osa:4324691|protein brassinosteroid insensitive 1 [EC:2.7.10.1 2.7.11.1]	GO:0031224//intrinsic to membrane	GO:0004672//protein kinase activity;GO:0016628//oxidoreductase activity, acting on the CH-CH group of donors, NAD or NADP as acceptor;GO:0032550	GO:0006796//phosphate-containing compound metabolic process;GO:0006464//cellular protein modification process;GO:0044710	gi|470127098|ref|XP_004299514.1|/2.41358e-105/PREDICTED: probable inactive receptor kinase At1g48480-like [Fragaria vesca subsp. vesca]
Cs6g17410	7.38601	4.86896	23.9096	22.3611	1.91673	0.877505	-	-	GO:0052842//inositol diphosphate pentakisphosphate diphosphatase activity;GO:0052841//inositol bisdiphosphate tetrakisphosphate diphosphatase activity	-	gi|470104456|ref|XP_004288619.1|/4.87561e-22/PREDICTED: nudix hydrolase 17, mitochondrial-like [Fragaria vesca subsp. vesca]
Cs6g17530	28.013	32.1915	14.67	10.6316	-1.25065	0.835	K14494|1|0.0|837|pop:POPTR_645273|DELLA protein	GO:0043231//intracellular membrane-bounded organelle	-	GO:0006351//transcription, DNA-dependent;GO:0009740//gibberellic acid mediated signaling pathway;GO:2000034//regulation of seed maturation;GO:0006972//hyperosmotic response;GO:0009845//seed germination	gi|224069420|ref|XP_002302975.1|/0/DELLA domain GRAS family transcription factor rga-like protein [Populus trichocarpa]
Cs6g17590	1.00028	1.00837	3.74321	5.41878	2.18943	0.810483	K13448|1|8e-54|209|vvi:100253496|calcium-binding protein CML	GO:0016020//membrane	GO:0046872//metal ion binding;GO:0016491//oxidoreductase activity	GO:0009642//response to light intensity;GO:0006952//defense response;GO:0010035//response to inorganic substance;GO:0009725//response to hormone stimulus;GO:0000302//response to reactive oxygen species;GO:0019932//second-messenger-mediated signaling;GO:0009908//flower development;GO:0048571//long-day photoperiodism;GO:0051171//regulation of nitrogen compound metabolic process	gi|225453160|ref|XP_002274476.1|/9.90457e-53/PREDICTED: calcium-binding allergen Ole e 8 [Vitis vinifera]
Cs6g17950	2.43478	0.976781	6.56122	10.4197	2.31541	0.861823	-	GO:0009536//plastid	-	GO:0006952//defense response	gi|255583771|ref|XP_002532638.1|/9.31479e-36/conserved hypothetical protein [Ricinus communis]
Cs6g18090	4.16764	1.22611	15.2504	20.6517	2.73471	0.906794	-	-	-	-	gi|225424154|ref|XP_002284010.1|/6.84835e-48/PREDICTED: uncharacterized protein LOC100262828 [Vitis vinifera]
Cs6g18190	8.56126	19.4024	-	-	-10.4493	0.97514	-	-	-	-	-
Cs6g18280	36.3027	50.1043	14.1101	13.9728	-1.62145	0.867347	K00924|1|6e-37|155|aly:ARALYDRAFT_476729|[EC:2.7.1.-]	GO:0016020//membrane;GO:0005618//cell wall;GO:0009532//plastid stroma	GO:0032550;GO:0004672//protein kinase activity;GO:0016491//oxidoreductase activity	GO:0035194//posttranscriptional gene silencing by RNA;GO:0048446//petal morphogenesis;GO:0006342//chromatin silencing;GO:0007167//enzyme linked receptor protein signaling pathway;GO:0048447;GO:0034968//histone lysine methylation	gi|147787085|emb|CAN73490.1|/9.07883e-149/hypothetical protein VITISV_040575 [Vitis vinifera]
Cs6g18640	13.6997	11.5938	36.4151	36.4184	1.52583	0.860909	-	-	-	-	gi|296875328|gb|ADH82117.1|/2.83071e-36/neoxanthin synthase [Citrus sinensis]
Cs6g18650	4.94721	4.18283	13.2774	12.9163	1.52052	0.834406	-	GO:0005911//cell-cell junction	GO:0016298//lipase activity	-	gi|470110880|ref|XP_004291688.1|/9.60786e-38/PREDICTED: monoglyceride lipase-like [Fragaria vesca subsp. vesca]
Cs6g18700	287.219	305.712	105.151	102.918	-1.5108	0.872575	-	-	-	GO:0044237//cellular metabolic process;GO:0010033//response to organic substance	gi|449455806|ref|XP_004145641.1|/1.07369e-83/PREDICTED: LOB domain-containing protein 41-like [Cucumis sativus]
Cs6g18920	4.11286	3.79074	8.22945	12.9692	1.42339	0.812697	K09422|1|3e-87|321|vvi:100256209|myb proto-oncogene protein, plant	-	-	-	gi|225451966|ref|XP_002283242.1|/5.19623e-123/PREDICTED: transcription factor AS1 [Vitis vinifera]
Cs6g19590	4.97246	8.47381	0.886082	0.402046	-3.38386	0.891316	-	-	-	-	gi|38194922|gb|AAR13310.1|/1.58221e-27/B12D-like protein [Phaseolus vulgaris]
Cs6g20270	1.30007	1.50995	6.86001	3.61874	1.89882	0.804205	K05658|1|0.0|1175|vvi:100854950|ATP-binding cassette, subfamily B (MDR/TAP), member 1	-	GO:0017111//nucleoside-triphosphatase activity	-	gi|462413804|gb|EMJ18853.1|/0/hypothetical protein PRUPE_ppa000356mg [Prunus persica]
Cs6g20830	37.6738	45.4108	14.3465	13.5275	-1.57566	0.86527	K10712|1|3e-41|131|vvi:100266451|cysteamine dioxygenase [EC:1.13.11.19]	-	-	GO:0042743//hydrogen peroxide metabolic process;GO:0009627//systemic acquired resistance;GO:0044260;GO:0010087//phloem or xylem histogenesis	gi|462411928|gb|EMJ16977.1|/3.78612e-43/hypothetical protein PRUPE_ppa009667mg [Prunus persica]
Cs6g21080	2.09615	1.22635	5.20273	7.98691	1.98906	0.828357	-	-	-	-	-
Cs6g21230	29.6528	26.0923	6.90986	5.46399	-2.17155	0.892526	-	-	-	GO:0009725//response to hormone stimulus	gi|224140981|ref|XP_002323855.1|/8.20299e-21/predicted protein [Populus trichocarpa]
Cs6g21320	0.277806	0.0520098	3.80618	1.98563	4.13428	0.842031	K15015|1|2e-123|273|vvi:100256814|solute carrier family 32 (vesicular inhibitory amino acid transporter)	GO:0031224//intrinsic to membrane	GO:0022804	GO:0046942//carboxylic acid transport	gi|224140995|ref|XP_002323861.1|/3.93896e-143/amino acid transporter [Populus trichocarpa]
Cs6g21420	8.64454	7.38835	64.1818	53.7281	2.87858	0.92775	K13448|1|5e-16|82.4|ath:AT3G47480|calcium-binding protein CML	-	GO:0046872//metal ion binding	-	gi|470137048|ref|XP_004304290.1|/6.71289e-51/PREDICTED: probable calcium-binding protein CML45-like [Fragaria vesca subsp. vesca]
Cs6g21850	65.3188	56.6361	106.387	143.378	1.03422	0.821257	K05391|1|3e-126|344|rcu:RCOM_0169070|cyclic nucleotide gated channel, other eukaryote	GO:0043231//intracellular membrane-bounded organelle;GO:0016020//membrane	GO:0015276//ligand-gated ion channel activity;GO:0005261//cation channel activity	GO:0044763;GO:0044765	gi|60459560|gb|AAX18166.2|/1.28299e-125/CNGC2 [Gossypium hirsutum]
Cs6g22020	12.1313	10.9341	26.9102	24.1001	1.14505	0.822536	K00688|1|6e-120|431|vvi:100245621|starch phosphorylase [EC:2.4.1.1]	-	GO:0004645//phosphorylase activity	-	gi|211906528|gb|ACJ11757.1|/2.23369e-119/alpha-1,4 glucan phosphorylase [Gossypium hirsutum]
Cs7g01980	5.83533	4.40937	6.28202	19.2875	1.31955	0.814249	K13420|1|1e-39|162|vvi:100253808|LRR receptor-like serine/threonine-protein kinase FLS2 [EC:2.7.11.1]	-	GO:0016491//oxidoreductase activity	GO:0008152//metabolic process	gi|134035512|gb|ABO47744.1|/1.55789e-147/polygalacturonase-inhibiting protein [Gossypium hirsutum]
Cs7g02240	62.2722	56.6425	126.099	147.313	1.20115	0.844816	-	GO:0009536//plastid	GO:0005488//binding;GO:0052689	GO:0006787	gi|224106163|ref|XP_002314066.1|/9.33042e-172/predicted protein [Populus trichocarpa]
Cs7g02270	9.02039	8.61974	1.67918	0.59259	-2.95698	0.891316	-	-	-	-	gi|224106161|ref|XP_002314065.1|/2.34589e-102/predicted protein [Populus trichocarpa]
Cs7g02340	5.49107	7.6634	0.941644	0.655877	-3.04165	0.87803	K09264|1|8e-16|85.5|ppp:PHYPADRAFT_235327|MADS-box transcription factor, plant	-	-	-	gi|224104117|ref|XP_002313325.1|/3.46205e-63/predicted protein [Populus trichocarpa]
Cs7g02360	2.15622	3.72409	9.55791	12.5771	1.91237	0.853353	K13289|1|1e-57|224|rcu:RCOM_0962680|cathepsin A (carboxypeptidase C) [EC:3.4.16.5]	-	GO:0004180//carboxypeptidase activity	-	gi|470134558|ref|XP_004303115.1|/8.10155e-57/PREDICTED: serine carboxypeptidase-like 40-like [Fragaria vesca subsp. vesca]
Cs7g02690	2.4758	4.71788	0.117049	0.0619606	-5.32863	0.889695	-	-	-	-	gi|358348764|ref|XP_003638413.1|/1.60242e-22/hypothetical protein MTR_130s0031 [Medicago truncatula]
Cs7g02950	7.52435	7.86328	24.3082	22.1366	1.59375	0.855088	-	-	-	-	gi|224053531|ref|XP_002297859.1|/1.35542e-43/predicted protein [Populus trichocarpa]
Cs7g03150	56.1992	67.9929	168.623	137.863	1.30325	0.853605	-	-	-	-	gi|359386144|gb|AEV43361.1|/8.97349e-45/HAP3-like protein [Citrus sinensis]
Cs7g03630	390.538	296.014	766.5	804.715	1.19444	0.847121	-	GO:0005618//cell wall	-	GO:0048646//anatomical structure formation involved in morphogenesis;GO:0071555//cell wall organization;GO:0010118//stomatal movement;GO:0009639//response to red or far red light	gi|350528647|gb|AEQ28765.1|/6.34805e-61/expansin 3 [Prunus salicina]
Cs7g03830	4.56618	4.57766	12.2548	11.7976	1.39531	0.817331	-	GO:0005622//intracellular	-	-	gi|224118226|ref|XP_002331501.1|/1.713e-73/predicted protein [Populus trichocarpa]
Cs7g04040	5.08671	6.25808	24.313	21.8451	2.02455	0.880998	-	-	-	-	gi|52745118|emb|CAH56540.1|/1.88546e-33/hypothetical protein [Ricinus communis]
Cs7g04340	15.2089	14.9535	39.4249	36.2891	1.32781	0.844747	-	-	-	-	gi|296086430|emb|CBI32019.3|/5.08342e-29/unnamed protein product [Vitis vinifera]
Cs7g04560	6.10033	5.71041	14.1722	16.415	1.37283	0.824955	K00924|1|2e-53|208|aly:ARALYDRAFT_486409|[EC:2.7.1.-]	GO:0016020//membrane	GO:0004674//protein serine/threonine kinase activity;GO:0032550	GO:0006796//phosphate-containing compound metabolic process;GO:0006464//cellular protein modification process	gi|462422051|gb|EMJ26314.1|/0/hypothetical protein PRUPE_ppa002671mg [Prunus persica]
Cs7g05500	22.9966	34.7133	11.1567	13.2883	-1.23928	0.833447	-	GO:0043231//intracellular membrane-bounded organelle;GO:0030117//membrane coat	GO:0035091//phosphatidylinositol binding;GO:0016491//oxidoreductase activity;GO:0005515//protein binding	GO:0006901//vesicle coating;GO:0009755//hormone-mediated signaling pathway;GO:0006351//transcription, DNA-dependent	gi|255548898|ref|XP_002515505.1|/0/clathrin assembly protein, putative [Ricinus communis]
Cs7g05690	7.08024	5.84102	19.1274	22.1276	1.67482	0.859083	K00696|1|2e-148|419|vvi:100241955|sucrose-phosphate synthase [EC:2.4.1.14]	GO:0016020//membrane	GO:0035251//UDP-glucosyltransferase activity	GO:0005984//disaccharide metabolic process	gi|224143187|ref|XP_002324874.1|/2.881e-158/predicted protein [Populus trichocarpa]
Cs7g05760	4.63674	7.18406	-	0.16806	-6.05282	0.93453	-	-	-	-	gi|462424109|gb|EMJ28372.1|/1.76693e-30/hypothetical protein PRUPE_ppa021375mg [Prunus persica]
Cs7g06320	0.370581	0.751604	4.84427	4.34966	3.03437	0.851025	K13424|1|6e-11|67.8|sbi:SORBI_09g023270|WRKY transcription factor 33	-	-	GO:0006950//response to stress	gi|346456324|gb|AEO31524.1|/1.93082e-72/WRKY transcription factor 2-7 [Dimocarpus longan]
Cs7g06870	11.3023	17.3245	57.3679	24.5024	1.51597	0.862462	-	-	-	-	gi|225430575|ref|XP_002263122.1|/3.1991e-21/PREDICTED: uncharacterized protein LOC100263835 [Vitis vinifera]
Cs7g07120	81.9112	95.5555	372.015	405.323	2.13099	0.905173	K00306|1|8e-118|422|bdi:100834553|sarcosine oxidase / L-pipecolate oxidase [EC:1.5.3.1 1.5.3.7]	-	GO:0016647//oxidoreductase activity, acting on the CH-NH group of donors, oxygen as acceptor	GO:0006760//folic acid-containing compound metabolic process	gi|224142069|ref|XP_002324381.1|/0/sarcosine oxidase [Populus trichocarpa]
Cs7g07160	142.64	207.023	45.2235	42.3625	-1.9972	0.89748	-	GO:0043231//intracellular membrane-bounded organelle	-	GO:0009626//plant-type hypersensitive response;GO:0009813//flavonoid biosynthetic process;GO:0006605//protein targeting	gi|28393161|gb|AAO42013.1|/1.26297e-14/unknown protein [Arabidopsis thaliana]
Cs7g07460	9.47408	10.7176	3.45009	2.1147	-1.85936	0.844724	K01669|1|1e-12|75.1|pop:POPTR_785478|deoxyribodipyrimidine photo-lyase [EC:4.1.99.3]	-	-	-	gi|224121224|ref|XP_002330774.1|/3.66621e-55/predicted protein [Populus trichocarpa]
Cs7g07640	5.51273	4.94713	10.313	15.0369	1.27712	0.81014	K07232|1|2e-13|64.3|osa:4335982|cation transport protein ChaC	GO:0044424//intracellular part	-	GO:0010038//response to metal ion	gi|357466575|ref|XP_003603572.1|/5.91309e-30/Cation transport regulator-like protein [Medicago truncatula]
Cs7g07860	7.21332	5.1175	15.9061	17.6647	1.44494	0.833516	-	-	-	GO:0006810//transport	gi|224110978|ref|XP_002315702.1|/1.97581e-103/predicted protein [Populus trichocarpa]
Cs7g07900	3.20421	3.37433	8.63469	10.4648	1.53769	0.820047	K13648|1|2e-23|109|aly:ARALYDRAFT_480918|alpha-1,4-galacturonosyltransferase [EC:2.4.1.43]	GO:0043231//intracellular membrane-bounded organelle	GO:0008194//UDP-glycosyltransferase activity	GO:0044723	gi|462419976|gb|EMJ24239.1|/1.20097e-176/hypothetical protein PRUPE_ppa006911mg [Prunus persica]
Cs7g07980	31.4254	53.2371	7.60967	7.41195	-2.49468	0.911062	-	-	-	-	gi|224135737|ref|XP_002322148.1|/2.70124e-08/predicted protein [Populus trichocarpa]
Cs7g07990	12.2978	8.83841	45.7711	51.9505	2.20896	0.900265	K07761|1|2e-107|388|ath:AT1G59970|gelatinase A [EC:3.4.24.24]	GO:0031224//intrinsic to membrane	GO:0046872//metal ion binding;GO:0004175//endopeptidase activity	GO:0019538//protein metabolic process;GO:0006984//ER-nucleus signaling pathway;GO:0010243//response to organic nitrogen;GO:0009692	gi|255558368|ref|XP_002520211.1|/6.75122e-132/Metalloendoproteinase 1 precursor, putative [Ricinus communis]
Cs7g08190	7.59152	8.81941	3.90309	1.56741	-1.58491	0.81377	-	-	-	-	gi|462420471|gb|EMJ24734.1|/1.80697e-29/hypothetical protein PRUPE_ppa012084mg [Prunus persica]
Cs7g08450	14.9976	16.4239	35.2298	31.8872	1.09493	0.818176	K00128|1|3e-87|294|pop:POPTR_830473|aldehyde dehydrogenase (NAD+) [EC:1.2.1.3]	GO:0043231//intracellular membrane-bounded organelle	GO:0016903//oxidoreductase activity, acting on the aldehyde or oxo group of donors	GO:0008152//metabolic process	gi|224064707|ref|XP_002301540.1|/3.71296e-86/predicted protein [Populus trichocarpa]
Cs7g08470	0.738554	0.276539	3.56848	4.4508	2.98186	0.837442	K14431|1|2e-18|93.2|aly:ARALYDRAFT_311885|transcription factor TGA;K08332|2|2e-08|60.1|vcn:VOLCADRAFT_41528|vacuolar protein 8;K09561|4|9e-07|54.3|mtr:MTR_8g011720|STIP1 homology and U-box containing protein 1 [EC:6.3.2.19]	-	-	-	gi|359473439|ref|XP_002264637.2|/0/PREDICTED: U-box domain-containing protein 19-like [Vitis vinifera]
Cs7g08620	70.135	52.4122	142.797	266.273	1.73901	0.886248	-	-	-	GO:0060918//auxin transport;GO:0006073//cellular glucan metabolic process;GO:0071555//cell wall organization;GO:0043479;GO:0032535//regulation of cellular component size;GO:0048588//developmental cell growth;GO:0010073//meristem maintenance;GO:0045491//xylan metabolic process;GO:0009826//unidimensional cell growth;GO:0003006//developmental process involved in reproduction;GO:0042546//cell wall bi…	gi|225425505|ref|XP_002266341.1|/0/PREDICTED: probable polygalacturonase non-catalytic subunit JP630-like [Vitis vinifera]
Cs7g08680	2.71945	2.61836	9.87398	8.24865	1.76347	0.834543	-	-	-	GO:0009628//response to abiotic stimulus;GO:0006950//response to stress	gi|297845418|ref|XP_002890590.1|/1.91291e-48/hypothetical protein ARALYDRAFT_472633 [Arabidopsis lyrata subsp. lyrata]
Cs7g08770	0.837721	2.46455	12.0597	0.880538	1.97033	0.826508	K00750|1|2e-06|53.1|rcu:RCOM_1590700|glycogenin glucosyltransferase [EC:2.4.1.186]	-	GO:0035250//UDP-galactosyltransferase activity	GO:0009409//response to cold;GO:0009312//oligosaccharide biosynthetic process;GO:0052575	gi|146230138|gb|ABQ12641.1|/2.27032e-92/galactinol synthase 2 [Verbascum phoeniceum]
Cs7g09860	23.2096	19.1669	40.4261	181.96	2.39173	0.91193	K01728|1|4e-178|479|aly:ARALYDRAFT_475879|pectate lyase [EC:4.2.2.2]	-	GO:0016837	-	gi|11072028|gb|AAG28907.1|AC008113_23/6.02634e-178/F12A21.12 [Arabidopsis thaliana]
Cs7g09930	31.7781	38.4622	13.7506	16.4585	-1.21732	0.833516	K10251|1|1e-100|366|rcu:RCOM_1082860|beta-keto reductase [EC:1.1.1.-]	GO:0009536//plastid	GO:0033764//steroid dehydrogenase activity, acting on the CH-OH group of donors, NAD or NADP as acceptor;GO:0036094//small molecule binding	GO:0000038//very long-chain fatty acid metabolic process;GO:0030148//sphingolipid biosynthetic process;GO:0006694//steroid biosynthetic process;GO:0007275//multicellular organismal development	gi|255547948|ref|XP_002515031.1|/1.87438e-99/steroid dehydrogenase, putative [Ricinus communis]
Cs7g10050	23.5441	26.8742	13.8111	9.69249	-1.10107	0.818084	K00517|1|9e-44|177|ath:AT3G26310|[EC:1.14.-.-]	-	GO:0016709//oxidoreductase activity, acting on paired donors, with incorporation or reduction of molecular oxygen, NAD(P)H as one donor, and incorporation of one atom of oxygen;GO:0046872//metal ion binding	-	gi|255547910|ref|XP_002515012.1|/4.22538e-93/cytochrome P450, putative [Ricinus communis]
Cs7g10240	9.13753	8.01691	19.7506	16.7991	1.09128	0.802516	K06694|1|8e-07|55.1|gmx:100499930|26S proteasome non-ATPase regulatory subunit 10	-	-	-	gi|255547886|ref|XP_002515000.1|/9.94866e-137/ankyrin repeat-containing protein, putative [Ricinus communis]
Cs7g10560	3.75782	9.31306	2.11006	1.52168	-1.84763	0.818039	K10442|1|2e-07|57.4|olu:OSTLU_6820|kelch-like protein 1/4/5	-	-	-	gi|255547748|ref|XP_002514931.1|/3.92694e-110/Protein AFR, putative [Ricinus communis]
Cs7g11100	84.5486	113.269	26.0332	8.87355	-2.50259	0.917888	-	-	-	-	gi|224053519|ref|XP_002297853.1|/6.01239e-27/predicted protein [Populus trichocarpa]
Cs7g11970	12.2108	11.4303	5.03785	5.0414	-1.2299	0.802036	-	GO:0044444//cytoplasmic part	GO:0052689	GO:0000302//response to reactive oxygen species;GO:0009642//response to light intensity	gi|388507982|gb|AFK42057.1|/8.7654e-50/unknown [Lotus japonicus]
Cs7g12040	158.282	166.257	61.6924	55.2217	-1.47294	0.863352	-	-	GO:0019901//protein kinase binding;GO:0052742	GO:0046488//phosphatidylinositol metabolic process	gi|255547049|ref|XP_002514582.1|/0/inositol or phosphatidylinositol kinase, putative [Ricinus communis]
Cs7g12600	7.198	38.8908	125.875	16.7246	1.62948	0.872095	-	-	-	-	-
Cs7g12610	5.54804	42.0056	90.5611	11.4917	1.10169	0.831416	-	-	-	-	gi|255566793|ref|XP_002524380.1|/8.5823e-06/conserved hypothetical protein [Ricinus communis]
Cs7g12870	10.5443	12.9848	3.60811	2.69011	-1.90143	0.855408	K09287|1|7e-150|529|vvi:100262843|RAV-like factor	GO:0043231//intracellular membrane-bounded organelle	GO:0003676//nucleic acid binding;GO:0001071//nucleic acid binding transcription factor activity	GO:0048827//phyllome development;GO:0009648//photoperiodism;GO:0009725//response to hormone stimulus;GO:0009908//flower development;GO:0006351//transcription, DNA-dependent;GO:0048528//post-embryonic root development	gi|225423895|ref|XP_002281709.1|/9.24621e-149/PREDICTED: AP2/ERF and B3 domain-containing transcription repressor TEM1-like [Vitis vinifera]
Cs7g13090	61.475	66.5544	27.7543	28.2141	-1.19379	0.839748	-	GO:0009534//chloroplast thylakoid;GO:0030529//ribonucleoprotein complex	GO:0005198//structural molecule activity	GO:0010467//gene expression	gi|255576477|ref|XP_002529130.1|/4.606e-44/Plastid-specific 30S ribosomal protein 3, chloroplast precursor, putative [Ricinus communis]
Cs7g13200	3.92199	3.61209	13.0003	21.6761	2.20245	0.882779	K14638|1|3e-69|262|mtr:MTR_4g015080|solute carrier family 15 (peptide/histidine transporter), member 3/4	GO:0016020//membrane	-	GO:0015833//peptide transport	gi|462419075|gb|EMJ23338.1|/3.64854e-145/hypothetical protein PRUPE_ppa004666mg [Prunus persica]
Cs7g13220	14.6399	11.9842	34.4244	39.436	1.47207	0.852623	-	-	-	-	gi|224108484|ref|XP_002314864.1|/6.35212e-42/predicted protein [Populus trichocarpa]
Cs7g13250	1.7605	3.23337	5.61969	10.1894	1.66252	0.816075	K15925|1|0.0|1144|rcu:RCOM_0030540|alpha-D-xyloside xylohydrolase [EC:3.2.1.177]	GO:0005618//cell wall;GO:0009536//plastid;GO:0005911//cell-cell junction;GO:0005576//extracellular region	GO:0004558//alpha-glucosidase activity;GO:0005488//binding	GO:0006073//cellular glucan metabolic process;GO:0010038//response to metal ion;GO:0071555//cell wall organization;GO:0042546//cell wall biogenesis;GO:0000272//polysaccharide catabolic process	gi|255581663|ref|XP_002531635.1|/0/alpha-glucosidase, putative [Ricinus communis]
Cs7g13470	4.38301	5.32652	15.3449	28.7737	2.18391	0.887938	-	-	-	-	gi|462424090|gb|EMJ28353.1|/2.01857e-64/hypothetical protein PRUPE_ppa026708mg [Prunus persica]
Cs7g13680	7.23913	9.15732	19.4247	16.4522	1.12967	0.810574	-	-	-	-	-
Cs7g13740	8.04995	8.2374	2.08237	1.23164	-2.2971	0.859243	K15601|1|7e-129|460|vvi:100261347|lysine-specific demethylase 3 [EC:1.14.11.-]	-	-	-	gi|359484070|ref|XP_002271972.2|/9.93417e-128/PREDICTED: uncharacterized protein LOC100261347 [Vitis vinifera]
Cs7g13930	79.5605	95.4146	8.62393	6.18112	-3.56299	0.95124	K15402|1|0.0|639|pop:POPTR_562811|cytochrome P450, family 86, subfamily B, polypeptide 1 (fatty acid omega-hydroxylase) [EC:1.14.-.-]	GO:0009536//plastid	GO:0046906//tetrapyrrole binding;GO:0046914//transition metal ion binding;GO:0016712//oxidoreductase activity, acting on paired donors, with incorporation or reduction of molecular oxygen, reduced flavin or flavoprotein as one donor, and incorporation of one atom of oxygen	GO:0000038//very long-chain fatty acid metabolic process;GO:0009059//macromolecule biosynthetic process;GO:0030001//metal ion transport	gi|224081355|ref|XP_002306380.1|/0/cytochrome P450 [Populus trichocarpa]
Cs7g14820	9.09453	8.70781	27.294	21.85	1.46495	0.844565	K09840|1|0.0|889|pop:POPTR_913328|9-cis-epoxycarotenoid dioxygenase [EC:1.13.11.51]	GO:0009570//chloroplast stroma	GO:0005488//binding;GO:0016701//oxidoreductase activity, acting on single donors with incorporation of molecular oxygen	GO:0009813//flavonoid biosynthetic process	gi|83628262|gb|ABC26011.1|/0/carotenoid cleavage dioxygenase 4a [Citrus clementina]
Cs7g15240	122.694	136.554	18.9589	28.4202	-2.45201	0.915719	-	-	-	-	gi|255558119|ref|XP_002520088.1|/6.51523e-127/conserved hypothetical protein [Ricinus communis]
Cs7g15610	15.6764	19.8309	5.32447	5.6626	-1.69231	0.857805	K01114|1|1e-79|297|aly:ARALYDRAFT_896356|phospholipase C [EC:3.1.4.3]	GO:0005911//cell-cell junction;GO:0043231//intracellular membrane-bounded organelle;GO:0016020//membrane	GO:0016791//phosphatase activity;GO:0004629//phospholipase C activity	GO:0006644//phospholipid metabolic process;GO:0009267//cellular response to starvation	gi|297833008|ref|XP_002884386.1|/1.75572e-78/phosphoesterase family protein [Arabidopsis lyrata subsp. lyrata]
Cs7g15770	14.1025	16.0227	8.65725	4.75252	-1.16769	0.807446	K00799|1|8e-62|176|vvi:100254124|glutathione S-transferase [EC:2.5.1.18]	-	GO:0003824//catalytic activity	-	gi|255566016|ref|XP_002523996.1|/1.81862e-63/glutathione s-transferase, putative [Ricinus communis]
Cs7g15890	4.33884	3.04613	11.6307	13.3778	1.75975	0.849769	K15283|1|5e-179|625|rcu:RCOM_1516140|solute carrier family 35, member E1	GO:0009526//plastid envelope;GO:0031224//intrinsic to membrane	GO:0005342//organic acid transmembrane transporter activity;GO:0015291//secondary active transmembrane transporter activity	GO:0015717//triose phosphate transport;GO:0015851//nucleobase transport	gi|462415929|gb|EMJ20666.1|/0/hypothetical protein PRUPE_ppa021368mg [Prunus persica]
Cs7g16030	3.73322	2.57103	9.00128	9.13739	1.52467	0.815916	K03013|1|4e-152|538|vvi:100258335|DNA-directed RNA polymerases I, II, and III subunit RPABC1;K13457|2|2e-62|240|rcu:RCOM_0742270|disease resistance protein RPM1	-	-	-	gi|225436241|ref|XP_002275171.1|/0/PREDICTED: putative disease resistance protein RGA4 [Vitis vinifera]
Cs7g17180	19.0625	18.68	53.6162	51.9081	1.48331	0.857006	K13423|1|2e-09|63.5|ath:AT2G30250|WRKY transcription factor 25;K13424|3|1e-08|61.2|pop:POPTR_577093|WRKY transcription factor 33	-	-	-	gi|225446835|ref|XP_002283603.1|/3.33666e-32/PREDICTED: probable WRKY transcription factor 28 [Vitis vinifera]
Cs7g18970	1210.6	1033.03	451.043	633.339	-1.04896	0.8258	K13428|1|4e-29|127|aly:ARALYDRAFT_488953|LRR receptor-like serine/threonine-protein kinase EFR [EC:2.7.11.1]	-	-	-	gi|18148376|dbj|BAB82980.1|/7.68057e-180/polygalacturonase-inhibitor protein [Citrus sp. cv. Sainumphung]
Cs7g19180	1.13562	0.930156	5.56686	5.5207	2.42418	0.838858	K01051|1|1e-106|295|gmx:100775404|pectinesterase [EC:3.1.1.11]	GO:0044464//cell part	GO:0016788//hydrolase activity, acting on ester bonds	GO:0044763;GO:0016043//cellular component organization	gi|462411752|gb|EMJ16801.1|/2.35511e-108/hypothetical protein PRUPE_ppa007761mg [Prunus persica]
Cs7g19420	24.1501	23.3815	63.7093	49.1733	1.24786	0.844177	-	-	-	GO:0044267//cellular protein metabolic process;GO:0000302//response to reactive oxygen species;GO:0009642//response to light intensity	gi|224119890|ref|XP_002318188.1|/1.48907e-44/predicted protein [Populus trichocarpa]
Cs7g19870	207.24	190.012	414.559	451.367	1.12419	0.84162	-	-	-	GO:0006351//transcription, DNA-dependent	gi|159505446|gb|ABW97699.1|/7.85029e-62/putative bHLH transcription factor [Citrus sinensis]
Cs7g19920	62.9223	62.5337	29.8512	30.1673	-1.0637	0.818427	K08332|1|2e-12|72.8|vcn:VOLCADRAFT_41528|vacuolar protein 8	-	GO:0003824//catalytic activity	-	gi|462405593|gb|EMJ11057.1|/0/hypothetical protein PRUPE_ppa003699mg [Prunus persica]
Cs7g19940	4.73371	4.59526	3.04611	20.1791	1.3159	0.809432	-	GO:0016020//membrane	-	-	gi|288559190|sp|B9RA90.1|CSPL8_RICCO/1.30332e-21/RecName: Full=CASP-like protein RCOM_1504680
Cs7g20340	10.0561	17.4491	3.00328	3.52336	-2.07529	0.870908	-	-	-	-	gi|462415011|gb|EMJ19748.1|/1.63549e-09/hypothetical protein PRUPE_ppa012852mg [Prunus persica]
Cs7g21790	2.25535	4.22238	0.468659	0.165392	-3.35282	0.829612	K10526|1|7e-112|354|aly:ARALYDRAFT_472278|OPC-8:0 CoA ligase 1 [EC:6.2.1.-]	GO:0042579//microbody	GO:0005488//binding;GO:0016703	GO:0051707//response to other organism;GO:0009694//jasmonic acid metabolic process;GO:0009725//response to hormone stimulus;GO:0010243//response to organic nitrogen;GO:0006950//response to stress	gi|255583744|ref|XP_002532625.1|/0/AMP dependent CoA ligase, putative [Ricinus communis]
Cs7g21840	26.3788	35.649	15.9685	12.8846	-1.10419	0.823015	-	GO:0031981//nuclear lumen	GO:0003676//nucleic acid binding;GO:0001071//nucleic acid binding transcription factor activity	GO:0048229//gametophyte development;GO:0006351//transcription, DNA-dependent	gi|42572353|ref|NP_974272.1|/3.23375e-37/NAC domain containing protein 50 [Arabidopsis thaliana]
Cs7g22420	12.7856	9.26964	30.9878	32.3461	1.52185	0.858513	-	-	-	-	gi|224145744|ref|XP_002336258.1|/2.05967e-18/NAC domain protein, IPR003441 [Populus trichocarpa]
Cs7g22450	2.92567	2.62213	11.0006	9.68362	1.89854	0.849792	-	-	-	-	gi|224145744|ref|XP_002336258.1|/3.78358e-20/NAC domain protein, IPR003441 [Populus trichocarpa]
Cs7g22610	9.94001	8.52037	3.08158	2.40185	-1.75128	0.835251	K14491|1|3e-12|73.9|aly:ARALYDRAFT_357174|two-component response regulator ARR-B family	GO:0043231//intracellular membrane-bounded organelle	GO:0005488//binding	GO:0007165//signal transduction	gi|147794999|emb|CAN71929.1|/2.72563e-60/hypothetical protein VITISV_001044 [Vitis vinifera]
Cs7g22700	3.50503	4.35234	11.1497	9.54878	1.39741	0.809775	K06892|1|4e-28|110|pop:POPTR_550478|;K05277|3|3e-26|118|pop:POPTR_646527|leucoanthocyanidin dioxygenase [EC:1.14.11.19];K05278|4|4e-26|107|sbi:SORBI_04g034240|flavonol synthase [EC:1.14.11.23]	-	GO:0016491//oxidoreductase activity	-	gi|462405026|gb|EMJ10490.1|/5.08924e-114/hypothetical protein PRUPE_ppa007716mg [Prunus persica]
Cs7g22960	44.6267	60.8197	10.9098	6.00215	-2.64039	0.918801	K13420|1|3e-24|112|aly:ARALYDRAFT_356368|LRR receptor-like serine/threonine-protein kinase FLS2 [EC:2.7.11.1]	-	GO:0016787//hydrolase activity	-	gi|297742120|emb|CBI33907.3|/3.56363e-138/unnamed protein product [Vitis vinifera]
Cs7g25880	4.71218	5.48923	1.45548	0.330202	-2.51422	0.837146	K12868|1|4e-80|296|vvi:100252114|pre-mRNA-splicing factor SYF2	GO:0043231//intracellular membrane-bounded organelle	-	-	gi|470108876|ref|XP_004290728.1|/1.49921e-81/PREDICTED: pre-mRNA-splicing factor syf2-like [Fragaria vesca subsp. vesca]
Cs7g25890	87.9882	105.64	19.5247	14.4935	-2.50891	0.918025	K13496|1|1e-53|209|ath:AT2G36800|UDP-glucosyl transferase 73C [EC:2.4.1.-]	-	GO:0035251//UDP-glucosyltransferase activity	GO:0006631//fatty acid metabolic process	gi|255547071|ref|XP_002514593.1|/1.35544e-159/UDP-glucosyltransferase, putative [Ricinus communis]
Cs7g26410	45.1728	37.4868	73.2972	134.431	1.32945	0.854038	K00924|1|3e-26|119|ath:AT5G22850|[EC:2.7.1.-];K08245|3|1e-06|54.3|ath:AT1G11910|phytepsin [EC:3.4.23.40]	-	GO:0004175//endopeptidase activity	GO:0019538//protein metabolic process	gi|118484458|gb|ABK94105.1|/1.21436e-171/unknown [Populus trichocarpa]
Cs7g27010	59.1985	65.4186	151.1	159.383	1.31701	0.854837	K11868|1|4e-45|181|ath:AT2G30770|cytochrome P450, family 71, subfamily A, polypeptide 13 (indoleacetaldoxime dehydratase) [EC:4.99.1.6];K00517|3|9e-45|180|aly:ARALYDRAFT_320824|[EC:1.14.-.-]	-	GO:0016491//oxidoreductase activity;GO:0005488//binding	-	gi|470115998|ref|XP_004294175.1|/1.45661e-68/PREDICTED: cytochrome P450 71A1-like [Fragaria vesca subsp. vesca]
Cs7g27145	15.2264	13.9106	6.25032	7.00204	-1.1366	0.803862	-	-	-	-	-
Cs7g27200	7.60602	5.93321	1.46156	2.75089	-1.68442	0.810939	K03834|1|5e-47|83.6|gmx:100793479|tyrosine-specific transport protein	-	-	-	gi|462414634|gb|EMJ19371.1|/2.47176e-52/hypothetical protein PRUPE_ppa007543mg [Prunus persica]
Cs7g27290	7.49246	7.26768	1.50929	0.970159	-2.57361	0.86632	K08907|1|2e-68|194|pop:POPTR_820261|light-harvesting complex I chlorophyll a/b binding protein 1	GO:0009526//plastid envelope;GO:0009570//chloroplast stroma;GO:0009534//chloroplast thylakoid	GO:0043169//cation binding	GO:0009765//photosynthesis, light harvesting;GO:0009639//response to red or far red light	gi|462396639|gb|EMJ02438.1|/1.07052e-67/hypothetical protein PRUPE_ppa010511mg [Prunus persica]
Cs7g28340	15.1272	11.6122	26.2535	29.6752	1.06462	0.805803	K01873|1|8e-14|78.2|aly:ARALYDRAFT_326110|valyl-tRNA synthetase [EC:6.1.1.9]	-	-	-	gi|224112877|ref|XP_002316317.1|/6.05551e-31/predicted protein [Populus trichocarpa]
Cs7g28370	43.5777	29.7272	92.66	131.017	1.60944	0.873944	-	-	-	-	gi|255564072|ref|XP_002523034.1|/4.03838e-12/conserved hypothetical protein [Ricinus communis]
Cs7g29730	36.3619	61.0467	115.422	88.9444	1.06903	0.823312	-	GO:0043231//intracellular membrane-bounded organelle	-	-	gi|224146222|ref|XP_002325927.1|/2.24533e-48/predicted protein [Populus trichocarpa]
Cs7g29810	37.8606	30.6313	72.3522	76.5173	1.12004	0.835844	K05283|1|6e-16|84.0|aly:ARALYDRAFT_354960|phosphatidylinositol glycan, class W [EC:2.3.-.-];K15692|2|2e-11|69.3|smo:SELMODRAFT_66937|E3 ubiquitin-protein ligase RNF13 [EC:6.3.2.19];K11982|3|3e-10|65.1|zma:100383341|E3 ubiquitin-protein ligase RNF115/126 [EC:6.3.2.19]	-	GO:0046914//transition metal ion binding	-	gi|255559693|ref|XP_002520866.1|/4.56847e-71/RING-H2 finger protein ATL3C, putative [Ricinus communis]
Cs7g29830	231.326	172.444	790.038	941.235	2.10022	0.90483	-	-	-	GO:0071555//cell wall organization;GO:0048646//anatomical structure formation involved in morphogenesis	gi|225350102|gb|ACN87961.1|/2.8304e-126/expansin 2 [Citrus sinensis]
Cs7g30140	22.1012	35.0894	1.18317	3.07467	-3.74758	0.947587	K01955|1|8e-28|73.2|vvi:100262205|carbamoyl-phosphate synthase large subunit [EC:6.3.5.5];K13944|3|2e-24|71.2|rcu:RCOM_0993260|LOB domain-containing protein 16	GO:0043231//intracellular membrane-bounded organelle	GO:0005488//binding	-	gi|255559635|ref|XP_002520837.1|/1.17917e-77/LOB domain-containing protein, putative [Ricinus communis]
Cs7g30170	3.22634	3.35569	8.54179	11.0529	1.57386	0.823517	K14638|1|4e-62|238|mtr:MTR_4g015080|solute carrier family 15 (peptide/histidine transporter), member 3/4	GO:0016020//membrane	-	GO:0051707//response to other organism;GO:0015833//peptide transport	gi|255559629|ref|XP_002520834.1|/4.45127e-141/oligopeptide transporter, putative [Ricinus communis]
Cs7g30190	58.6431	71.3979	3.86918	2.34078	-4.38824	0.970689	-	GO:0031224//intrinsic to membrane	-	-	gi|462417169|gb|EMJ21906.1|/7.80742e-24/hypothetical protein PRUPE_ppa021317mg [Prunus persica]
Cs7g30280	329.495	380.938	186.984	158.583	-1.03973	0.824796	-	-	-	-	gi|462415736|gb|EMJ20473.1|/7.18797e-60/hypothetical protein PRUPE_ppa018399mg, partial [Prunus persica]
Cs7g30330	50.7491	61.5981	24.28	20.5051	-1.32687	0.849359	-	-	-	-	gi|387600326|gb|AFJ92671.1|/3.02098e-26/ERD protein [Vitis amurensis]
Cs7g30485	27.3876	33.6217	15.0603	14.2968	-1.05532	0.807515	K09286|1|1e-39|163|aly:ARALYDRAFT_487335|EREBP-like factor	-	-	GO:0006351//transcription, DNA-dependent	gi|300079002|gb|ADJ67432.1|/5.14718e-47/ethylene response factor 3 [Actinidia deliciosa]
Cs7g31000	11.4599	9.07921	56.7696	54.5191	2.43786	0.911382	K15172|1|4e-29|129|vcn:VOLCADRAFT_106802|transcription elongation factor SPT5	-	-	GO:0050896//response to stimulus	gi|225448453|ref|XP_002269430.1|/0/PREDICTED: zinc finger CCCH domain-containing protein 29-like [Vitis vinifera]
Cs7g31270	3.49954	2.62069	5.16992	11.5355	1.44866	0.800918	K01657|1|8e-59|228|rcu:RCOM_0592860|anthranilate synthase component I [EC:4.1.3.27]	GO:0009532//plastid stroma;GO:0043234//protein complex	GO:0016833//oxo-acid-lyase activity	GO:0006568//tryptophan metabolic process;GO:0009696//salicylic acid metabolic process;GO:0007243//intracellular protein kinase cascade;GO:0010243//response to organic nitrogen;GO:0009755//hormone-mediated signaling pathway;GO:0042743//hydrogen peroxide metabolic process;GO:0006605//protein targeting;GO:0009791//post-embryonic development;GO:0006091//generation of precursor metabolites and energy;…	gi|960291|gb|AAA74901.1|/6.79245e-63/anthranilate synthase alpha subunit [Ruta graveolens]
Cs7g31410	28.4596	27.8745	70.2145	125.444	1.79626	0.886134	K09872|1|3e-74|162|aly:ARALYDRAFT_912203|aquaporin PIP	GO:0043231//intracellular membrane-bounded organelle;GO:0031224//intrinsic to membrane;GO:0044444//cytoplasmic part	-	GO:0051234//establishment of localization	gi|13486940|dbj|BAB40142.1|/2.45362e-111/plasma membrane intrinsic protein 1-1 [Pyrus communis]
Cs7g31940	16.2976	18.7458	2.53812	3.163	-2.61982	0.901817	K04733|1|3e-61|236|smo:SELMODRAFT_159261|interleukin-1 receptor-associated kinase 4 [EC:2.7.11.1];K00924|2|2e-60|233|ath:AT3G59420|[EC:2.7.1.-]	GO:0043231//intracellular membrane-bounded organelle	GO:0032550;GO:0004674//protein serine/threonine kinase activity;GO:0001871	GO:0006468//protein phosphorylation;GO:0007243//intracellular protein kinase cascade	gi|359486770|ref|XP_003633474.1|/2.40582e-151/PREDICTED: wall-associated receptor kinase-like 20 isoform 2 [Vitis vinifera]
Cs7g31975	95.7795	29.1452	126.003	229.674	1.50951	0.871479	-	-	-	-	-
Cs7g32150	3.60971	3.37899	7.81917	13.9696	1.64049	0.832283	-	-	-	-	gi|462417330|gb|EMJ22067.1|/1.16503e-12/hypothetical protein PRUPE_ppa017638mg [Prunus persica]
Cs7g32210	35.5664	27.901	67.6294	110.533	1.48911	0.865247	K13493|1|1e-119|315|ath:AT5G05870|cytokinin-N-glucosyltransferase [EC:2.4.1.-];K13228|5|5e-87|257|zma:100274317|UDP-glucosyltransferase BX9 [EC:2.4.1.202]	-	GO:0035251//UDP-glucosyltransferase activity	-	gi|224102563|ref|XP_002334160.1|/0/predicted protein [Populus trichocarpa]
Cs7g32400	34.6181	48.0916	11.5934	9.47136	-1.97322	0.888234	-	GO:0044424//intracellular part	GO:0003677//DNA binding	GO:0044260;GO:0050896//response to stimulus;GO:0044238//primary metabolic process	gi|462417473|gb|EMJ22210.1|/7.38803e-43/hypothetical protein PRUPE_ppa002374mg [Prunus persica]
Cs7g32500	38.6291	34.7439	18.1746	16.9373	-1.06329	0.811076	K01803|1|9e-24|76.3|pop:POPTR_558071|triosephosphate isomerase (TIM) [EC:5.3.1.1]	GO:0030312//external encapsulating structure;GO:0009532//plastid stroma;GO:0005576//extracellular region;GO:0016020//membrane	GO:0046914//transition metal ion binding;GO:0016861//intramolecular oxidoreductase activity, interconverting aldoses and ketoses	GO:0006007//glucose catabolic process;GO:0010038//response to metal ion;GO:0006970//response to osmotic stress	gi|77745458|gb|ABB02628.1|/1.0777e-23/triose phosphate isomerase cytosolic isoform-like [Solanum tuberosum]
Cs8g01150	5.75355	4.40656	9.86657	16.2579	1.36249	0.818313	-	-	-	GO:0007275//multicellular organismal development	gi|225428348|ref|XP_002280017.1|/1.09742e-46/PREDICTED: putative DNA-binding protein ESCAROLA [Vitis vinifera]
Cs8g01855	27.3494	29.9261	13.7083	13.5084	-1.07343	0.807446	-	-	-	-	-
Cs8g01880	52.4418	85.9515	6.39067	25.7369	-2.10689	0.899945	-	GO:0005618//cell wall	-	GO:0000003//reproduction	gi|255587002|ref|XP_002534094.1|/4.66901e-57/Beta-expansin 1a precursor, putative [Ricinus communis]
Cs8g02110	8.01861	14.7026	0.0820723	-	-7.94706	0.968589	-	GO:0005911//cell-cell junction;GO:0005618//cell wall;GO:0044444//cytoplasmic part	-	GO:0044763;GO:0016043//cellular component organization	gi|388506836|gb|AFK41484.1|/2.65859e-30/unknown [Medicago truncatula]
Cs8g02530	53.4651	45.5447	6.4134	6.64549	-2.92254	0.928982	K09872|1|5e-86|259|ath:AT4G35100|aquaporin PIP	GO:0031225//anchored to membrane;GO:0043231//intracellular membrane-bounded organelle	-	GO:0051234//establishment of localization;GO:0009725//response to hormone stimulus	gi|256568423|gb|ACU87555.1|/3.33688e-90/PIP protein [Gossypium hirsutum]
Cs8g02670	20.5598	17.6737	36.3183	47.0854	1.12527	0.830411	K04392|1|7e-35|147|vvi:100253703|Ras-related C3 botulinum toxin substrate 1	GO:0044424//intracellular part	-	GO:0044763;GO:0016043//cellular component organization;GO:0050794//regulation of cellular process	gi|224105163|ref|XP_002313709.1|/6.65234e-34/predicted protein [Populus trichocarpa]
Cs8g02740	5.06327	6.28145	15.2019	15.1967	1.42198	0.829019	K09422|1|2e-76|285|rcu:RCOM_0491270|myb proto-oncogene protein, plant	-	-	-	gi|255579979|ref|XP_002530824.1|/3.23878e-75/r2r3-myb transcription factor, putative [Ricinus communis]
Cs8g03105	2.29565	2.14892	6.0087	8.77449	1.73384	0.82112	K00391|1|3e-24|67.4|olu:OSTLU_9083|[EC:1.8.4.-];K07305|3|1e-18|60.5|cme:CMP201C|peptide-methionine (R)-S-oxide reductase [EC:1.8.4.12]	GO:0009536//plastid	GO:0016671//oxidoreductase activity, acting on a sulfur group of donors, disulfide as acceptor;GO:0043169//cation binding	GO:0044710;GO:0006091//generation of precursor metabolites and energy	gi|359496244|ref|XP_002265129.2|/5.88403e-51/PREDICTED: peptide methionine sulfoxide reductase B3, chloroplastic-like [Vitis vinifera]
Cs8g03410	2.91292	1.4997	15.6891	20.9351	3.05309	0.918139	K00826|1|5e-28|58.9|pop:POPTR_710535|branched-chain amino acid aminotransferase [EC:2.6.1.42]	GO:0009536//plastid	GO:0004084//branched-chain-amino-acid transaminase activity	GO:0009746;GO:0006520//cellular amino acid metabolic process;GO:0034285;GO:0009404//toxin metabolic process	gi|449450320|ref|XP_004142911.1|/4.94026e-29/PREDICTED: branched-chain-amino-acid aminotransferase 2, chloroplastic-like [Cucumis sativus]
Cs8g03560	53.7926	79.5851	11.2896	15.854	-2.29683	0.907456	-	GO:0043231//intracellular membrane-bounded organelle	-	-	gi|255562140|ref|XP_002522078.1|/3.17138e-136/conserved hypothetical protein [Ricinus communis]
Cs8g03750	6.97258	6.32912	0.734205	1.11045	-2.85019	0.871205	-	-	GO:0005102//receptor binding	GO:0044699	gi|470103703|ref|XP_004288271.1|/4.86588e-08/PREDICTED: phytosulfokines 2-like [Fragaria vesca subsp. vesca]
Cs8g04280	53.0175	67.3979	141.379	138.548	1.21703	0.845843	-	-	-	-	gi|255573145|ref|XP_002527502.1|/1.64828e-54/zinc finger protein, putative [Ricinus communis]
Cs8g04610	11.8761	23.5607	0.776349	0.205483	-5.17363	0.968429	K14487|1|0.0|832|pop:POPTR_549965|auxin responsive GH3 gene family	GO:0043231//intracellular membrane-bounded organelle	GO:0016881//acid-amino acid ligase activity	GO:0009725//response to hormone stimulus;GO:0009314//response to radiation;GO:0046903//secretion	gi|224060651|ref|XP_002300248.1|/0/GH3 family protein [Populus trichocarpa]
Cs8g05000	1.18404	0.738905	3.5266	8.38001	2.63037	0.854769	K09422|1|1e-50|199|rcu:RCOM_1153840|myb proto-oncogene protein, plant	-	GO:0003676//nucleic acid binding	-	gi|302398931|gb|ADL36760.1|/9.25133e-64/MYB domain class transcription factor [Malus x domestica]
Cs8g05250	3.66514	3.85221	11.0441	10.0705	1.48995	0.820047	-	-	-	-	gi|255555359|ref|XP_002518716.1|/3.44685e-87/conserved hypothetical protein [Ricinus communis]
Cs8g05300	2.23418	2.14238	7.24951	6.12868	1.61201	0.800393	K13496|1|7e-112|403|ath:AT2G36780|UDP-glucosyl transferase 73C [EC:2.4.1.-]	GO:0043231//intracellular membrane-bounded organelle	GO:0035251//UDP-glucosyltransferase activity	GO:0046903//secretion;GO:0051553;GO:0009607//response to biotic stimulus	gi|255555375|ref|XP_002518724.1|/0/UDP-glucosyltransferase, putative [Ricinus communis]
Cs8g05380	2.26368	2.64874	7.97835	7.07866	1.61593	0.809935	K15406|1|1e-10|67.0|ath:AT5G37300|wax-ester synthase / diacylglycerol O-acyltransferase [EC:2.3.1.75 2.3.1.20]	-	GO:0016411//acylglycerol O-acyltransferase activity	-	gi|462394867|gb|EMJ00666.1|/3.61154e-52/hypothetical protein PRUPE_ppa027070mg [Prunus persica]
Cs8g05410	18.1696	19.9641	68.9186	29.654	1.37012	0.849929	K00588|1|1e-49|196|aly:ARALYDRAFT_912997|caffeoyl-CoA O-methyltransferase [EC:2.1.1.104]	-	GO:0008171//O-methyltransferase activity;GO:0043169//cation binding	GO:0009699//phenylpropanoid biosynthetic process	gi|449525367|ref|XP_004169689.1|/1.49653e-50/PREDICTED: caffeoyl-CoA O-methyltransferase 5-like [Cucumis sativus]
Cs8g05450	3.42673	5.70721	0.0883667	0.0935551	-5.64985	0.912843	-	-	-	-	gi|255555415|ref|XP_002518744.1|/4.56478e-30/conserved hypothetical protein [Ricinus communis]
Cs8g05620	6.67121	6.01908	10.294	33.0333	1.77155	0.867005	K13258|1|1e-78|291|gmx:547489|2-hydroxyisoflavanone dehydratase [EC:4.2.1.105];K14493|2|4e-31|134|ppp:PHYPADRAFT_118478|gibberellin receptor GID1 [EC:3.-.-.-]	-	GO:0052689	-	gi|255555511|ref|XP_002518792.1|/5.37648e-125/catalytic, putative [Ricinus communis]
Cs8g05740	21.4512	28.9153	2.94287	4.5915	-2.7409	0.914532	-	-	-	-	gi|460369947|ref|XP_004230818.1|/2.12279e-07/PREDICTED: cyclin-dependent kinase inhibitor 6-like [Solanum lycopersicum]
Cs8g05800	9.79599	11.1252	4.25496	3.4827	-1.43499	0.812948	K07119|1|1e-22|107|rcu:RCOM_0813710|	GO:0042579//microbody	GO:0016655//oxidoreductase activity, acting on NAD(P)H, quinone or similar compound as acceptor;GO:0046914//transition metal ion binding;GO:0036094//small molecule binding;GO:0016616//oxidoreductase activity, acting on the CH-OH group of donors, NAD or NADP as acceptor	GO:0006950//response to stress;GO:0044710	gi|462396595|gb|EMJ02394.1|/1.52231e-22/hypothetical protein PRUPE_ppa002752mg [Prunus persica]
Cs8g06620	2.99262	11.0886	73.2876	17.4317	2.68764	0.919509	-	-	-	-	gi|224105409|ref|XP_002313801.1|/2.00804e-09/predicted protein [Populus trichocarpa]
Cs8g06630	3.49209	14.3409	76.1624	25.3388	2.50887	0.914235	-	-	-	-	gi|255647731|gb|ACU24326.1|/4.48627e-69/unknown [Glycine max]
Cs8g06820	0.454032	0.618199	6.55667	0.433853	2.70479	0.810871	K08150|1|4e-44|178|vvi:100268023|MFS transporter, SP family, solute carrier family 2 (myo-inositol transporter), member 13	GO:0031224//intrinsic to membrane	GO:0015149//hexose transmembrane transporter activity;GO:0015166//polyol transmembrane transporter activity;GO:0016628//oxidoreductase activity, acting on the CH-CH group of donors, NAD or NADP as acceptor;GO:0015146//pentose transmembrane transporter activity	GO:0044763;GO:0015791//polyol transport;GO:0008645//hexose transport;GO:0015750;GO:0044710	gi|179744409|gb|ACB86853.1|/0/mannitol transporter [Citrus sinensis]
Cs8g08270	55.7906	42.8082	105.126	176.902	1.5162	0.870999	K12309|1|4e-61|94.7|aly:ARALYDRAFT_485655|beta-galactosidase [EC:3.2.1.23]	-	GO:0016787//hydrolase activity	-	gi|224077880|ref|XP_002305449.1|/3.86002e-101/predicted protein [Populus trichocarpa]
Cs8g08620	2.17033	1.75138	6.31562	10.2657	2.08	0.848514	K09755|1|2e-82|306|vvi:100267863|ferulate-5-hydroxylase [EC:1.14.-.-]	-	GO:0016709//oxidoreductase activity, acting on paired donors, with incorporation or reduction of molecular oxygen, NAD(P)H as one donor, and incorporation of one atom of oxygen;GO:0046914//transition metal ion binding;GO:0046906//tetrapyrrole binding	GO:0044710	gi|224105309|ref|XP_002313762.1|/1.43844e-86/cytochrome P450 probable 5-hydroxylase for coniferaldehyde, coniferyl alcohol and ferulic acid [Populus trichocarpa]
Cs8g09090	231.957	182.396	31.6859	47.9922	-2.37861	0.913391	-	-	-	-	gi|359475044|ref|XP_003631574.1|/6.32503e-44/PREDICTED: uncharacterized protein LOC100245206 [Vitis vinifera]
Cs8g09160	24.724	15.9855	42.1136	53.8857	1.23766	0.841962	-	-	-	-	gi|224078098|ref|XP_002305487.1|/1.3238e-08/predicted protein [Populus trichocarpa]
Cs8g09290	34.6233	42.6379	16.3073	14.869	-1.3093	0.843332	-	-	-	-	gi|255574706|ref|XP_002528261.1|/7.43706e-62/translation initiation factor, putative [Ricinus communis]
Cs8g09680	9.45871	7.93183	15.8469	21.9556	1.12018	0.81103	-	GO:0044424//intracellular part	-	GO:0006996//organelle organization	gi|224093270|ref|XP_002309860.1|/7.12547e-21/predicted protein [Populus trichocarpa]
Cs8g09780	22.7455	18.4161	58.467	38.5414	1.23681	0.842099	K00517|1|3e-115|414|osa:4348172|[EC:1.14.-.-];K05280|3|2e-93|341|mtr:MTR_3g025230|flavonoid 3'-monooxygenase [EC:1.14.13.21];K16084|4|3e-93|340|osa:4329723|cytochrome P450, family 76, subfamily M, polypeptide 7 (ent-cassa-12,15-diene 11-hydroxylase) [EC:1.14.13.145]	-	GO:0046872//metal ion binding;GO:0016491//oxidoreductase activity	-	gi|462405667|gb|EMJ11131.1|/4.61321e-161/hypothetical protein PRUPE_ppa004606mg [Prunus persica]
Cs8g10180	19.7084	20.266	49.18	46.3785	1.25731	0.84299	K05275|1|6e-12|59.7|zma:100272747|pyridoxine 4-dehydrogenase [EC:1.1.1.65];K00064|4|6e-06|51.2|vcn:VOLCADRAFT_93987|D-threo-aldose 1-dehydrogenase [EC:1.1.1.122]	GO:0044464//cell part	GO:0016491//oxidoreductase activity	-	gi|4874267|gb|AAD31332.1|AC007354_5/8.91183e-75/Strong similarity to gb|X56267 auxin-induced protein (pCNT115) from Nicotiana tabacum and is a member of the PF|00248 Aldo/keto reductase family [Arabidopsis thaliana]
Cs8g11330	82.7723	69.6592	176.406	211.864	1.3489	0.857052	K01728|1|0.0|437|gmx:100808253|pectate lyase [EC:4.2.2.2]	-	GO:0016837	GO:0060918//auxin transport;GO:0071555//cell wall organization;GO:0043479;GO:0032535//regulation of cellular component size;GO:0048588//developmental cell growth;GO:0010073//meristem maintenance;GO:0005976//polysaccharide metabolic process;GO:0009826//unidimensional cell growth;GO:0042546//cell wall biogenesis	gi|356575168|ref|XP_003555714.1|/0/PREDICTED: probable pectate lyase 15-like [Glycine max]
Cs8g12090	83.8373	97.6664	36.4453	26.2606	-1.53332	0.869561	K03265|1|0.0|793|vvi:100242471|peptide chain release factor subunit 1	GO:0016020//membrane;GO:0044424//intracellular part	GO:0003747//translation release factor activity	GO:0006412//translation	gi|225460446|ref|XP_002271656.1|/0/PREDICTED: eukaryotic peptide chain release factor subunit 1-3 [Vitis vinifera]
Cs8g12140	81.6154	99.1891	34.2011	28.6771	-1.5238	0.869219	K01190|1|3e-96|353|vvi:100241220|beta-galactosidase [EC:3.2.1.23]	GO:0009536//plastid	GO:0004553//hydrolase activity, hydrolyzing O-glycosyl compounds;GO:0005488//binding	GO:0008152//metabolic process	gi|359495000|ref|XP_003634896.1|/3.52314e-95/PREDICTED: beta-galactosidase [Vitis vinifera]
Cs8g12150	11.4343	14.6268	4.37053	3.23752	-1.7763	0.852691	K01190|1|6e-30|133|ppp:PHYPADRAFT_136592|beta-galactosidase [EC:3.2.1.23]	GO:0043234//protein complex;GO:0009536//plastid	GO:0043167//ion binding;GO:0015925	GO:0044238//primary metabolic process	gi|168036598|ref|XP_001770793.1|/7.71325e-29/predicted protein [Physcomitrella patens subsp. patens]
Cs8g12480	23.0157	23.1003	52.6509	50.5016	1.16144	0.835502	-	-	-	-	gi|460406684|ref|XP_004248791.1|/8.78451e-18/PREDICTED: uncharacterized protein C6C3.02c-like isoform 1 [Solanum lycopersicum]
Cs8g13300	9.28944	11.1111	0.256187	0.271229	-5.27353	0.95439	-	GO:0009536//plastid	-	-	gi|224130614|ref|XP_002328333.1|/7.42933e-18/predicted protein [Populus trichocarpa]
Cs8g13550	15.2788	19.1136	9.12241	7.06776	-1.08697	0.800164	-	GO:0009536//plastid	-	-	gi|255580905|ref|XP_002531271.1|/1.85104e-15/conserved hypothetical protein [Ricinus communis]
Cs8g13600	5.70792	5.30437	11.0875	19.738	1.48501	0.836347	K13425|1|5e-09|62.0|rcu:RCOM_1616660|WRKY transcription factor 22;K13426|4|3e-08|59.3|vvi:100251862|WRKY transcription factor 29	-	GO:0003677//DNA binding	-	gi|350540816|gb|AEQ29021.1|/3.65137e-40/WRKY8, partial [Panax quinquefolius]
Cs8g14150	1.91169	1.50087	4.22449	12.5101	2.29391	0.859974	K09840|1|0.0|689|pop:POPTR_941222|9-cis-epoxycarotenoid dioxygenase [EC:1.13.11.51]	GO:0009507//chloroplast	-	-	gi|83628264|gb|ABC26012.1|/0/carotenoid cleavage dioxygenase 4b [Citrus clementina]
Cs8g14210	10.0718	14.3969	0.33782	0.286125	-5.29338	0.960508	-	GO:0043231//intracellular membrane-bounded organelle	-	GO:0022610	gi|449442600|ref|XP_004139069.1|/2.12888e-139/PREDICTED: fasciclin-like arabinogalactan protein 17-like [Cucumis sativus]
Cs8g14280	33.4915	32.7139	85.5183	48.6253	1.01876	0.816212	-	-	-	-	gi|224127224|ref|XP_002320018.1|/4.00287e-17/predicted protein [Populus trichocarpa]
Cs8g14660	41.564	66.1006	17.8965	4.3845	-2.27266	0.905196	-	-	-	-	-
Cs8g14700	0.93063	0.358707	7.50027	10.6451	3.8149	0.91944	-	-	-	-	gi|255565689|ref|XP_002523834.1|/1.50403e-52/conserved hypothetical protein [Ricinus communis]
Cs8g14950	28.0874	41.6218	16.1967	13.5602	-1.22813	0.83557	-	GO:0043231//intracellular membrane-bounded organelle;GO:0031225//anchored to membrane	GO:0043167//ion binding;GO:0008422//beta-glucosidase activity	GO:0044238//primary metabolic process;GO:0009626//plant-type hypersensitive response;GO:0006605//protein targeting;GO:0009755//hormone-mediated signaling pathway	gi|255565641|ref|XP_002523810.1|/2.88292e-156/Glucan endo-1,3-beta-glucosidase precursor, putative [Ricinus communis]
Cs8g14980	40.1551	46.6053	6.79807	1.58583	-3.37134	0.941195	-	-	-	GO:0007275//multicellular organismal development	gi|224102831|ref|XP_002312818.1|/1.11018e-24/predicted protein [Populus trichocarpa]
Cs8g15410	12.3399	18.3978	3.4749	2.35829	-2.39765	0.888349	K11252|1|1e-32|140|gmx:100786873|histone H2B	GO:0043231//intracellular membrane-bounded organelle;GO:0000785//chromatin	GO:0003676//nucleic acid binding;GO:0046983//protein dimerization activity	GO:0034728//nucleosome organization	gi|356542686|ref|XP_003539797.1|/1.40587e-31/PREDICTED: histone H2B-alpha-like [Glycine max]
Cs8g15600	7.26452	6.88519	14.8754	16.3215	1.14064	0.806556	-	-	GO:0005515//protein binding	GO:0034614//cellular response to reactive oxygen species;GO:0010039//response to iron ion;GO:0006826//iron ion transport;GO:0009723//response to ethylene stimulus	gi|224104721|ref|XP_002313541.1|/9.4636e-68/predicted protein [Populus trichocarpa]
Cs8g15610	10.0234	15.7912	2.96663	2.82276	-2.1567	0.872597	K10144|1|9e-56|86.3|pop:POPTR_558319|RING finger and CHY zinc finger domain-containing protein 1 [EC:6.3.2.19]	-	-	-	gi|255565455|ref|XP_002523718.1|/6.08585e-59/zinc finger protein, putative [Ricinus communis]
Cs8g15720	0.712971	1.95086	13.9936	3.34353	2.70229	0.879925	K08235|1|1e-61|143|rcu:RCOM_0474040|xyloglucan:xyloglucosyl transferase [EC:2.4.1.207]	GO:0005576//extracellular region;GO:0030312//external encapsulating structure	GO:0016798//hydrolase activity, acting on glycosyl bonds;GO:0016758//transferase activity, transferring hexosyl groups	GO:0044042//glucan metabolic process	gi|156739650|gb|ABU93486.1|/3.91741e-61/xyloglucan endotraglucosylase/hydrolase [Vigna angularis]
Cs8g15890	26.8899	26.5047	58.6974	52.2233	1.05476	0.816441	-	-	GO:0043169//cation binding	GO:0006812//cation transport	gi|224118406|ref|XP_002331474.1|/1.72532e-19/predicted protein [Populus trichocarpa]
Cs8g15900	39.0273	36.3732	89.5071	75.7742	1.13228	0.837648	-	-	-	-	-
Cs8g16290	0.371534	0.593283	2.21319	2.02153	2.13394	0.968535	K10775|1|0.0|1032|vvi:100241575|phenylalanine ammonia-lyase [EC:4.3.1.24]	GO:0044424//intracellular part	GO:0016841//ammonia-lyase activity	GO:0009699//phenylpropanoid biosynthetic process;GO:0006558//L-phenylalanine metabolic process	gi|225435357|ref|XP_002285277.1|/0/PREDICTED: phenylalanine ammonia-lyase [Vitis vinifera]
Cs8g16900	130.976	211.584	5.76108	4.50189	-5.06084	0.985733	-	-	-	-	gi|255570843|ref|XP_002526374.1|/3.96582e-06/conserved hypothetical protein [Ricinus communis]
Cs8g17660	7.97652	6.93571	21.5931	23.2708	1.58906	0.854449	K10398|1|0.0|204|pop:POPTR_821577|kinesin family member 11	GO:0016020//membrane;GO:0015630//microtubule cytoskeleton	GO:0036094//small molecule binding;GO:0003774//motor activity;GO:1901363;GO:0097159//organic cyclic compound binding	GO:0000226//microtubule cytoskeleton organization	gi|224106553|ref|XP_002314206.1|/0/predicted protein [Populus trichocarpa]
Cs8g17810	0.600557	0.259463	7.47597	7.96349	4.16611	0.92186	K07195|1|8e-176|615|vvi:100241639|exocyst complex component 7	-	-	-	gi|255588826|ref|XP_002534730.1|/0/protein binding protein, putative [Ricinus communis]
Cs8g17960	11.9554	11.8627	38.8134	40.5897	1.73713	0.876798	-	-	-	-	gi|255584784|ref|XP_002533110.1|/5.58819e-42/nucleic acid binding protein, putative [Ricinus communis]
Cs8g18200	52.3107	57.5991	18.0607	9.16405	-2.01333	0.892732	-	GO:0005911//cell-cell junction;GO:0005618//cell wall	-	GO:0071555//cell wall organization;GO:0009607//response to biotic stimulus;GO:0033205//cell cycle cytokinesis	gi|283131283|dbj|BAI63297.1|/4.56377e-150/thaumatin-like protein [Citrus jambhiri]
Cs8g18570	16.1185	20.3675	8.39883	7.31849	-1.21499	0.817057	K00924|1|2e-52|206|osa:4337593|[EC:2.7.1.-];K05658|4|3e-47|189|vvi:100262734|ATP-binding cassette, subfamily B (MDR/TAP), member 1	GO:0005737//cytoplasm;GO:0016020//membrane;GO:0005634//nucleus	GO:0004672//protein kinase activity;GO:0097159//organic cyclic compound binding;GO:1901363;GO:0036094//small molecule binding	GO:0006952//defense response;GO:0051707//response to other organism;GO:0006468//protein phosphorylation	gi|359478936|ref|XP_002283646.2|/6.807e-58/PREDICTED: protein kinase APK1A, chloroplastic-like [Vitis vinifera]
Cs8g18830	57.8399	58.0769	154.028	163.521	1.45389	0.862507	K11982|1|4e-23|107|osa:4332849|E3 ubiquitin-protein ligase RNF115/126 [EC:6.3.2.19]	-	-	-	gi|470116985|ref|XP_004294651.1|/4.43097e-54/PREDICTED: E3 ubiquitin-protein ligase RING1-like [Fragaria vesca subsp. vesca]
Cs8g19110	17.3	28.7101	0.151997	0.268203	-6.77473	0.983792	K08081|1|6e-77|172|rcu:RCOM_0732750|tropine dehydrogenase [EC:1.1.1.206]	-	GO:0003824//catalytic activity	GO:0009451//RNA modification	gi|147838762|emb|CAN69508.1|/6.18514e-80/hypothetical protein VITISV_016038 [Vitis vinifera]
Cs8g19420	2.91592	2.04716	12.0405	11.0757	2.21959	0.870474	-	GO:0043231//intracellular membrane-bounded organelle	-	-	gi|42568646|ref|NP_200713.2|/2.60084e-07/uncharacterized protein [Arabidopsis thaliana]
Cs8g19430	17.0785	13.6555	31.5567	35.9028	1.13419	0.826599	K14686|1|4e-36|150|vvi:100253503|solute carrier family 31 (copper transporter), member 1	GO:0031225//anchored to membrane	GO:0005375//copper ion transmembrane transporter activity	GO:0035434//copper ion transmembrane transport	gi|321496078|gb|ADW93916.1|/5.11522e-35/copper transporter [Vitis vinifera]
Cs8g19840	20.8007	23.3516	6.68779	6.88595	-1.70167	0.864037	K14638|1|0.0|751|gmx:100816253|solute carrier family 15 (peptide/histidine transporter), member 3/4	GO:0031224//intrinsic to membrane	GO:0015198//oligopeptide transporter activity	GO:0006857//oligopeptide transport	gi|356539537|ref|XP_003538254.1|/0/PREDICTED: peptide transporter PTR1-like [Glycine max]
Cs8g20100	21.8204	23.914	4.76848	2.69831	-2.61472	0.907068	K03320|1|2e-33|130|vvi:100245069|ammonium transporter, Amt family	GO:0043231//intracellular membrane-bounded organelle	GO:0046914//transition metal ion binding;GO:0003824//catalytic activity	-	gi|462402994|gb|EMJ08551.1|/1.01373e-62/hypothetical protein PRUPE_ppa012341mg [Prunus persica]
Cs8g20110	11.9618	14.8661	1.01071	0.481527	-4.16818	0.942748	K11778|1|5e-53|207|gmx:100789922|ditrans,polycis-polyprenyl diphosphate synthase [EC:2.5.1.87]	GO:0009536//plastid	GO:0004659//prenyltransferase activity	GO:0016094	gi|462402764|gb|EMJ08321.1|/3.88394e-54/hypothetical protein PRUPE_ppa016682mg [Prunus persica]
Cs8g20410	1.72269	2.31985	7.74144	7.68771	1.93232	0.836187	K01953|1|2e-153|251|pop:POPTR_722643|asparagine synthase (glutamine-hydrolysing) [EC:6.3.5.4]	GO:0044424//intracellular part	GO:0097159//organic cyclic compound binding;GO:0016884//carbon-nitrogen ligase activity, with glutamine as amido-N-donor;GO:1901363;GO:0036094//small molecule binding	GO:0009642//response to light intensity;GO:0009746;GO:0009267//cellular response to starvation;GO:0034285;GO:0006529//asparagine biosynthetic process	gi|224103925|ref|XP_002313246.1|/3.1406e-152/predicted protein [Populus trichocarpa]
Cs8g20420	4.28088	1.94291	31.4252	37.6336	3.47196	0.941857	K01090|1|2e-63|224|sbi:SORBI_01g038410|protein phosphatase [EC:3.1.3.16];K14497|3|2e-26|119|pop:POPTR_806657|protein phosphatase 2C [EC:3.1.3.16]	-	GO:0016787//hydrolase activity	-	gi|225434544|ref|XP_002276936.1|/5.26041e-85/PREDICTED: probable protein phosphatase 2C 25 isoform 1 [Vitis vinifera]
Cs8g20750	109.304	66.8204	213.113	229.684	1.33005	0.856435	K13691|1|4e-40|165|pop:POPTR_718172|pathogen-inducible salicylic acid glucosyltransferase [EC:2.4.1.-]	-	GO:0016758//transferase activity, transferring hexosyl groups	-	gi|224055407|ref|XP_002298501.1|/6.41794e-106/predicted protein [Populus trichocarpa]
Cs8g21020	13.0403	15.6633	4.34128	4.04464	-1.77519	0.855956	-	-	-	-	gi|255544460|ref|XP_002513291.1|/3.12176e-56/transcription factor, putative [Ricinus communis]
Cs9g01250	19.0727	22.8966	10.9433	8.26633	-1.1275	0.815231	-	-	-	-	gi|4539485|emb|CAA79329.1|/6.30275e-07/BP8 [Betula pendula]
Cs9g01780	222.385	162.163	268.645	520.583	1.03728	0.82491	-	-	-	-	-
Cs9g01970	50.6789	50.5362	14.3194	23.3661	-1.42534	0.854723	-	-	-	-	gi|224107561|ref|XP_002314521.1|/4.77769e-34/predicted protein [Populus trichocarpa]
Cs9g02055	55.4436	56.773	167.979	141.179	1.46206	0.862918	-	-	GO:0005515//protein binding	-	gi|225431998|ref|XP_002279307.1|/1.563e-12/PREDICTED: transcription factor bHLH147 [Vitis vinifera]
Cs9g02190	25.9563	21.7912	36.4013	68.5131	1.13572	0.834635	-	-	-	-	-
Cs9g02330	4.95652	9.35306	-	0.165392	-6.35025	0.947085	-	-	-	-	gi|224111964|ref|XP_002316037.1|/9.49195e-109/predicted protein [Populus trichocarpa]
Cs9g02500	16.5656	20.3064	8.82372	6.66087	-1.25169	0.822741	K07953|1|9e-43|174|rcu:RCOM_1347400|GTP-binding protein SAR1 [EC:3.6.5.-]	GO:0043231//intracellular membrane-bounded organelle	GO:0003676//nucleic acid binding;GO:0005515//protein binding	GO:0006351//transcription, DNA-dependent	gi|224101589|ref|XP_002312343.1|/8.52853e-96/predicted protein [Populus trichocarpa]
Cs9g02520	2.48953	1.31719	2.14926	11.3204	1.82309	0.819226	K01183|1|1e-24|113|osa:4338719|chitinase [EC:3.2.1.14]	GO:0016020//membrane	GO:0004553//hydrolase activity, hydrolyzing O-glycosyl compounds	GO:0009699//phenylpropanoid biosynthetic process;GO:0044036//cell wall macromolecule metabolic process;GO:0044238//primary metabolic process;GO:0006026	gi|34016877|gb|AAQ56599.1|/2.2673e-64/chitinase-like protein [Gossypium hirsutum]
Cs9g02550	1.03488	1.27465	5.29945	5.55336	2.2324	0.827352	K00666|1|6e-84|310|sbi:SORBI_10g012080|fatty-acyl-CoA synthase [EC:6.2.1.-];K01904|4|3e-26|119|ppp:PHYPADRAFT_209184|4-coumarate--CoA ligase [EC:6.2.1.12]	GO:0042579//microbody	GO:0016405//CoA-ligase activity;GO:0016878//acid-thiol ligase activity;GO:0032550	GO:0046459//short-chain fatty acid metabolic process;GO:0044262//cellular carbohydrate metabolic process	gi|255556324|ref|XP_002519196.1|/1.38243e-130/AMP dependent ligase, putative [Ricinus communis]
Cs9g02570	4.31932	5.95558	18.4667	31.9851	2.29578	0.89659	K05349|1|1e-131|470|pop:POPTR_755637|beta-glucosidase [EC:3.2.1.21]	GO:0005618//cell wall;GO:0005576//extracellular region	GO:0015926//glucosidase activity	GO:0003006//developmental process involved in reproduction;GO:0044238//primary metabolic process	gi|183579871|dbj|BAG28345.1|/2.81752e-174/arabinofuranosidase [Citrus unshiu]
Cs9g02790	0.140444	9.20273	21.752	0.885736	1.27674	0.804342	-	-	-	-	-
Cs9g03070	9.0517	8.47313	2.9146	3.02145	-1.56183	0.816441	K09422|1|4e-40|164|pop:POPTR_424113|myb proto-oncogene protein, plant	-	GO:0003676//nucleic acid binding	GO:0010192//mucilage biosynthetic process;GO:0003006//developmental process involved in reproduction;GO:0010467//gene expression;GO:0000904//cell morphogenesis involved in differentiation	gi|72255618|gb|AAZ66936.1|/1.08193e-38/117M18_17 [Brassica rapa]
Cs9g03160	115.269	140.167	46.4768	54.0926	-1.34477	0.855362	-	-	-	-	-
Cs9g03630	16.4743	24.6602	43.616	46.5669	1.1325	0.831439	-	-	-	-	gi|116643152|gb|ABK06393.1|/1.53592e-72/stress-related protein [Citrus sinensis]
Cs9g03690	27.3902	25.9376	11.6995	14.0603	-1.04977	0.803406	-	-	-	-	-
Cs9g03700	16.9856	18.1828	7.71965	7.38879	-1.21893	0.816486	K14546|1|9e-79|294|pop:POPTR_768574|U3 small nucleolar RNA-associated protein 5	-	-	GO:0000469//cleavage involved in rRNA processing;GO:0009908//flower development;GO:0006221//pyrimidine nucleotide biosynthetic process	gi|224110316|ref|XP_002315482.1|/1.24748e-77/predicted protein [Populus trichocarpa]
Cs9g04030	5.56398	5.47205	26.781	23.4675	2.18686	0.890814	K05283|1|1e-17|90.1|aly:ARALYDRAFT_354960|phosphatidylinositol glycan, class W [EC:2.3.-.-];K15692|2|3e-09|62.0|smo:SELMODRAFT_66937|E3 ubiquitin-protein ligase RNF13 [EC:6.3.2.19];K11982|5|5e-08|57.8|ppp:PHYPADRAFT_169900|E3 ubiquitin-protein ligase RNF115/126 [EC:6.3.2.19]	-	-	GO:0051707//response to other organism;GO:0010243//response to organic nitrogen;GO:0045087//innate immune response;GO:0007165//signal transduction;GO:0008152//metabolic process	gi|337733634|gb|AEI72266.1|/1.33113e-106/ring zinc finger transcription factor [Citrus trifoliata]
Cs9g04210	4468.67	5283.69	1913.3	2251.68	-1.22744	0.850888	-	-	-	GO:0009725//response to hormone stimulus;GO:0006950//response to stress	gi|22653808|sp|Q39644.1|LEA5_CITSI/2.63856e-35/RecName: Full=Late embryogenesis abundant protein Lea5
Cs9g04500	101.84	70.4969	252.687	348.483	1.80254	0.888919	K14416|1|4e-28|122|aly:ARALYDRAFT_325603|elongation factor 1 alpha-like protein	-	-	-	gi|225432290|ref|XP_002273066.1|/9.73327e-49/PREDICTED: uncharacterized protein LOC100259559 [Vitis vinifera]
Cs9g04690	13.5409	22.0344	4.72215	6.78492	-1.62835	0.849906	-	-	-	-	gi|224075499|ref|XP_002304655.1|/0/predicted protein [Populus trichocarpa]
Cs9g04800	18.4849	24.4261	9.72977	7.78861	-1.29248	0.82943	K10631|1|5e-21|102|vvi:100259613|E3 ubiquitin-protein ligase Topors [EC:6.3.2.19]	-	GO:0046914//transition metal ion binding	-	gi|462423879|gb|EMJ28142.1|/5.53729e-24/hypothetical protein PRUPE_ppa014684mg [Prunus persica]
Cs9g05320	37.635	41.0928	100.922	104.783	1.38563	0.85696	-	-	-	-	gi|224100287|ref|XP_002311816.1|/2.1141e-25/predicted protein [Populus trichocarpa]
Cs9g05840	6.87757	9.53773	19.22	30.2551	1.59166	0.856481	-	-	-	-	gi|255546295|ref|XP_002514207.1|/4.02214e-19/conserved hypothetical protein [Ricinus communis]
Cs9g06160	1.50277	5.18265	0.0785253	0.0831359	-5.36997	0.882687	K00924|1|3e-10|65.1|ath:AT5G22850|[EC:2.7.1.-]	-	-	-	gi|255552241|ref|XP_002517165.1|/1.34349e-139/basic 7S globulin 2 precursor small subunit, putative [Ricinus communis]
Cs9g06200	14.9966	22.683	2.10296	0.623401	-3.78874	0.940853	K00924|1|1e-11|69.3|ath:AT5G22850|[EC:2.7.1.-]	-	-	-	gi|255552241|ref|XP_002517165.1|/3.03816e-146/basic 7S globulin 2 precursor small subunit, putative [Ricinus communis]
Cs9g06310	9.97326	15.1538	1.43502	3.64626	-2.30597	0.878761	-	-	-	-	gi|255552281|ref|XP_002517185.1|/2.28183e-16/conserved hypothetical protein [Ricinus communis]
Cs9g06450	68.9046	41.855	127.047	132.928	1.23094	0.847829	K13258|1|4e-88|323|gmx:547489|2-hydroxyisoflavanone dehydratase [EC:4.2.1.105];K14493|2|2e-27|122|aly:ARALYDRAFT_477795|gibberellin receptor GID1 [EC:3.-.-.-]	-	-	-	gi|462419580|gb|EMJ23843.1|/8.75791e-109/hypothetical protein PRUPE_ppa008552mg [Prunus persica]
Cs9g06490	6.85304	3.73411	9.241	71.9255	2.93857	0.927362	K13258|1|3e-92|337|gmx:547489|2-hydroxyisoflavanone dehydratase [EC:4.2.1.105];K14493|2|1e-31|135|aly:ARALYDRAFT_477795|gibberellin receptor GID1 [EC:3.-.-.-]	-	-	-	gi|255552323|ref|XP_002517206.1|/1.52624e-113/catalytic, putative [Ricinus communis]
Cs9g06500	21.616	17.0327	46.453	81.5361	1.72753	0.881067	K13258|1|8e-98|356|gmx:547489|2-hydroxyisoflavanone dehydratase [EC:4.2.1.105];K14493|2|3e-28|125|aly:ARALYDRAFT_477795|gibberellin receptor GID1 [EC:3.-.-.-]	-	-	-	gi|462419580|gb|EMJ23843.1|/1.52258e-121/hypothetical protein PRUPE_ppa008552mg [Prunus persica]
Cs9g06670	4.6675	7.52467	16.1546	22.2817	1.65651	0.853741	K07025|1|3e-75|147|pop:POPTR_658536|putative hydrolase of the HAD superfamily	-	-	-	gi|224108057|ref|XP_002314706.1|/4.04694e-74/predicted protein [Populus trichocarpa]
Cs9g06860	1.86324	2.64348	8.35328	5.294	1.59846	0.801192	K12132|1|2e-125|242|pop:POPTR_1096507|serine/threonine-protein kinase WNK1 [EC:2.7.11.1]	-	GO:0016301//kinase activity	GO:0009987//cellular process	gi|225432654|ref|XP_002278361.1|/2.29152e-179/PREDICTED: serine/threonine-protein kinase WNK1-like [Vitis vinifera]
Cs9g07140	5.35974	3.90223	13.7465	17.6835	1.76275	0.857782	-	-	-	-	gi|224108013|ref|XP_002314688.1|/2.02608e-46/predicted protein [Populus trichocarpa]
Cs9g07750	11.1488	10.4362	25.6121	44.5231	1.70011	0.872871	K13811|1|3e-82|181|rcu:RCOM_0910820|3'-phosphoadenosine 5'-phosphosulfate synthase [EC:2.7.7.4 2.7.1.25]	GO:0016020//membrane;GO:0009532//plastid stroma	GO:0004779//sulfate adenylyltransferase activity	GO:0006568//tryptophan metabolic process;GO:0006007//glucose catabolic process;GO:0006996//organelle organization;GO:0006970//response to osmotic stress;GO:0019758;GO:0010038//response to metal ion;GO:0009683;GO:0006952//defense response;GO:0042044//fluid transport	gi|255552027|ref|XP_002517058.1|/4.11297e-81/sulfate adenylyltransferase, putative [Ricinus communis]
Cs9g08000	78.9261	90.7208	27.4499	26.9152	-1.64178	0.873647	K00924|1|6e-77|288|osa:4342410|[EC:2.7.1.-];K07198|3|2e-55|216|sbi:SORBI_03g033530|5'-AMP-activated protein kinase, catalytic alpha subunit [EC:2.7.11.11]	-	GO:0016301//kinase activity;GO:0005488//binding	GO:0009813//flavonoid biosynthetic process;GO:0030001//metal ion transport;GO:0009690//cytokinin metabolic process;GO:0006605//protein targeting;GO:0006970//response to osmotic stress;GO:0009746;GO:0009626//plant-type hypersensitive response;GO:0006873//cellular ion homeostasis;GO:0042044//fluid transport	gi|449467251|ref|XP_004151337.1|/8.57395e-115/PREDICTED: CBL-interacting serine/threonine-protein kinase 7-like [Cucumis sativus]
Cs9g09720	90.6373	69.1209	177.959	305.512	1.59754	0.875474	-	-	-	GO:0010243//response to organic nitrogen	gi|255575841|ref|XP_002528818.1|/1.81084e-32/conserved hypothetical protein [Ricinus communis]
Cs9g10100	0.519083	0.40492	4.38051	2.5462	2.9062	0.819774	K08770|1|1e-58|225|gmx:100817214|ubiquitin C	-	-	-	gi|384252612|gb|EIE26088.1|/8.80141e-58/hexaubiquitin protein [Coccomyxa subellipsoidea C-169]
Cs9g10240	21.2751	24.2238	8.22551	8.17091	-1.47245	0.843241	-	-	-	-	gi|462421360|gb|EMJ25623.1|/7.06067e-10/hypothetical protein PRUPE_ppa021272mg [Prunus persica]
Cs9g10520	4.17147	2.3429	27.0579	78.4858	4.01807	0.960188	K13412|1|5e-56|217|vvi:100262413|calcium-dependent protein kinase [EC:2.7.11.1]	-	GO:0004674//protein serine/threonine kinase activity;GO:0032550	GO:0006796//phosphate-containing compound metabolic process;GO:0006464//cellular protein modification process	gi|255581445|ref|XP_002531530.1|/2.39874e-95/calcium-dependent protein kinase, putative [Ricinus communis]
Cs9g11850	30.119	43.1798	21.4976	14.0324	-1.04475	0.809684	K13448|1|4e-37|154|osa:4349736|calcium-binding protein CML	-	-	GO:0051640//organelle localization	gi|346703263|emb|CBX25361.1|/1.05702e-37/hypothetical_protein [Oryza brachyantha]
Cs9g12460	23.8094	29.9029	59.3741	51.5728	1.04655	0.816395	K06617|1|6e-104|378|pop:POPTR_560522|raffinose synthase [EC:2.4.1.82]	GO:0005911//cell-cell junction;GO:0044424//intracellular part	GO:0004557//alpha-galactosidase activity;GO:0008378//galactosyltransferase activity	GO:0009313//oligosaccharide catabolic process;GO:0009628//response to abiotic stimulus;GO:0006950//response to stress	gi|462399798|gb|EMJ05466.1|/2.80247e-103/hypothetical protein PRUPE_ppa001730mg [Prunus persica]
Cs9g12710	4.02969	1.20708	16.4831	21.1783	2.84634	0.911884	-	-	-	GO:0009725//response to hormone stimulus;GO:0006950//response to stress;GO:0007165//signal transduction;GO:0071310//cellular response to organic substance	gi|297817078|ref|XP_002876422.1|/2.4671e-16/hypothetical protein ARALYDRAFT_486190 [Arabidopsis lyrata subsp. lyrata]
Cs9g13610	17.2571	13.9583	63.5422	84.1795	2.24255	0.906086	K09286|1|3e-48|191|pop:POPTR_588763|EREBP-like factor	-	GO:0005488//binding	GO:0006952//defense response;GO:0010243//response to organic nitrogen;GO:0050794//regulation of cellular process;GO:0006351//transcription, DNA-dependent	gi|224057956|ref|XP_002299408.1|/2.41003e-50/AP2/ERF domain-containing transcription factor [Populus trichocarpa]
Cs9g13620	206.909	182.152	581.924	546.97	1.53684	0.873921	K09286|1|1e-48|192|pop:POPTR_588763|EREBP-like factor	-	GO:0005488//binding	GO:0006351//transcription, DNA-dependent;GO:0006950//response to stress	gi|224112801|ref|XP_002332694.1|/1.51737e-47/AP2/ERF domain-containing transcription factor [Populus trichocarpa]
Cs9g13780	22.3992	30.2075	9.86278	14.9645	-1.08332	0.812149	-	-	GO:0016772//transferase activity, transferring phosphorus-containing groups;GO:0019900//kinase binding	GO:0010374//stomatal complex development;GO:0006796//phosphate-containing compound metabolic process;GO:0051726//regulation of cell cycle	gi|224137114|ref|XP_002327025.1|/2.30685e-46/predicted protein [Populus trichocarpa]
Cs9g13930	26.8222	30.4679	13.5071	8.32671	-1.39172	0.842967	-	-	GO:0005515//protein binding	-	gi|225441696|ref|XP_002277274.1|/1.99616e-57/PREDICTED: transcription factor bHLH130-like [Vitis vinifera]
Cs9g14320	371.186	250.037	445.852	982.769	1.20144	0.847418	K02355|1|9e-18|89.7|vvi:100257414|elongation factor G;K01051|2|2e-15|82.0|rcu:RCOM_0417480|pectinesterase [EC:3.1.1.11]	-	GO:0030234//enzyme regulator activity;GO:0052689	GO:0044092//negative regulation of molecular function	gi|462416937|gb|EMJ21674.1|/8.08267e-71/hypothetical protein PRUPE_ppa011831mg [Prunus persica]
Cs9g14330	1.75134	1.76551	14.7126	8.92106	2.74849	0.895357	K01051|1|7e-20|95.9|rcu:RCOM_0417480|pectinesterase [EC:3.1.1.11]	-	GO:0004857//enzyme inhibitor activity	-	gi|255539737|ref|XP_002510933.1|/4.32392e-48/21 kDa protein precursor, putative [Ricinus communis]
Cs9g15430	11.7617	11.5673	2.21718	6.41614	-1.43414	0.818358	-	-	GO:0004866//endopeptidase inhibitor activity	GO:0006950//response to stress	gi|26224744|gb|AAN76363.1|/1.07432e-47/type I proteinase inhibitor-like protein [Citrus x paradisi]
Cs9g16550	30.7282	29.7209	15.843	13.2037	-1.05735	0.807355	K00847|1|3e-74|175|pop:POPTR_570537|fructokinase [EC:2.7.1.4]	GO:0044444//cytoplasmic part	GO:0016773//phosphotransferase activity, alcohol group as acceptor;GO:0016301//kinase activity	GO:0008152//metabolic process;GO:0010038//response to metal ion	gi|45550051|gb|AAS67872.1|/3.80266e-89/fructokinase [Citrus unshiu]
Cs9g17020	64.3821	105.214	33.513	27.7648	-1.46866	0.860704	-	-	-	GO:0050896//response to stimulus	gi|462415202|gb|EMJ19939.1|/2.28182e-76/hypothetical protein PRUPE_ppa009180mg [Prunus persica]
Cs9g17050	46.4264	55.5649	19.3484	27.3126	-1.12816	0.833174	-	-	-	-	gi|225455400|ref|XP_002278502.1|/4.55188e-08/PREDICTED: uncharacterized protein LOC100241934 [Vitis vinifera]
Cs9g17670	1.79859	1.77716	6.70865	8.84865	2.12128	0.847373	K12619|1|6e-154|379|osa:4349826|5'-3' exoribonuclease 2 [EC:3.1.13.-];K10760|3|2e-27|82.0|vvi:100247527|adenylate isopentenyltransferase (cytokinin synthase);K05356|5|2e-15|85.5|sbi:SORBI_0011s005450|all-trans-nonaprenyl-diphosphate synthase [EC:2.5.1.84 2.5.1.85]	-	-	-	gi|109391001|emb|CAJ09951.2|/0/putative gag-pol polyprotein [Citrus sinensis]
Cs9g17990	33.9169	41.775	16.8075	10.8792	-1.45094	0.852098	K00264|1|0.0|1000|rcu:RCOM_1579610|glutamate synthase (NADPH/NADH) [EC:1.4.1.13 1.4.1.14]	GO:0009532//plastid stroma	GO:0032553;GO:0046914//transition metal ion binding;GO:0045181//glutamate synthase activity, NAD(P)H as acceptor;GO:0051540	GO:0006007//glucose catabolic process;GO:0010038//response to metal ion;GO:0040007//growth;GO:0042126//nitrate metabolic process;GO:0006970//response to osmotic stress;GO:0006536//glutamate metabolic process	gi|255544986|ref|XP_002513554.1|/0/glutamate synthase, putative [Ricinus communis]
Cs9g18020	17.44	16.8822	42.6777	45.4571	1.36057	0.848719	K14497|1|4e-39|162|rcu:RCOM_1579770|protein phosphatase 2C [EC:3.1.3.16]	-	GO:0016787//hydrolase activity	-	gi|255545018|ref|XP_002513570.1|/5.58466e-38/protein phosphatase 2c, putative [Ricinus communis]
Cs9g18100	0.315325	0.332067	3.95239	3.06584	3.4384	0.841939	K05391|1|1e-23|110|rcu:RCOM_1579800|cyclic nucleotide gated channel, other eukaryote	GO:0016020//membrane	GO:0005249//voltage-gated potassium channel activity;GO:0005515//protein binding;GO:0005217//intracellular ligand-gated ion channel activity	GO:0070838//divalent metal ion transport	gi|224118210|ref|XP_002317760.1|/1.05764e-22/predicted protein [Populus trichocarpa]
Cs9g19270	212.711	191.638	430.559	416.431	1.06674	0.827193	K15746|1|9e-51|159|vvi:100268009|beta-carotene 3-hydroxylase [EC:1.14.13.129]	-	GO:0046914//transition metal ion binding;GO:0003824//catalytic activity	GO:0006631//fatty acid metabolic process	gi|9988836|gb|AAG10793.1|AF296158_1/1.01508e-61/beta-carotene hydroxylase [Citrus unshiu]
orange1.1t00039	9.9648	7.73531	25.2023	49.7023	2.0813	0.892595	K05350|1|1e-95|236|rcu:RCOM_1071830|beta-glucosidase [EC:3.2.1.21]	GO:0005840//ribosome;GO:0005618//cell wall;GO:0009536//plastid	GO:0015923//mannosidase activity;GO:0008422//beta-glucosidase activity	GO:0008152//metabolic process	gi|449503113|ref|XP_004161840.1|/1.03215e-94/PREDICTED: beta-glucosidase 44-like [Cucumis sativus]
orange1.1t00071	18.9005	14.6829	34.6278	38.9139	1.13081	0.828266	K13448|1|1e-48|192|ath:AT1G18210|calcium-binding protein CML	GO:0016020//membrane;GO:0043231//intracellular membrane-bounded organelle	GO:0046872//metal ion binding	-	gi|75334873|sp|Q9LE22.1|CML27_ARATH/1.56721e-47/RecName: Full=Probable calcium-binding protein CML27; AltName: Full=Calmodulin-like protein 27
orange1.1t00214	1.05102	3.75649	-	-	-7.90915	0.854609	K01051|1|1e-117|422|rcu:RCOM_1611040|pectinesterase [EC:3.1.1.11]	GO:0030312//external encapsulating structure	GO:0030234//enzyme regulator activity;GO:0052689	GO:0071555//cell wall organization;GO:0000272//polysaccharide catabolic process;GO:0044092//negative regulation of molecular function	gi|2098713|gb|AAB57671.1|/3.45055e-149/pectinesterase [Citrus sinensis]
orange1.1t00246	3.47613	7.94568	1.20389	0.849721	-2.47555	0.843789	K13944|1|5e-38|158|aly:ARALYDRAFT_903598|LOB domain-containing protein 16;K13945|5|2e-37|156|vvi:100266975|LOB domain-containing protein 29	GO:0043231//intracellular membrane-bounded organelle	-	GO:0022610;GO:0007015//actin filament organization;GO:0044260;GO:0045229//external encapsulating structure organization;GO:0010087//phloem or xylem histogenesis;GO:0048764;GO:0009791//post-embryonic development;GO:0000904//cell morphogenesis involved in differentiation	gi|449454632|ref|XP_004145058.1|/1.47311e-45/PREDICTED: LOB domain-containing protein 18-like [Cucumis sativus]
orange1.1t00250	6.35904	6.98437	20.287	40.0152	2.17608	0.893759	-	-	-	-	gi|225453933|ref|XP_002279636.1|/2.79113e-83/PREDICTED: putative DNA-binding protein ESCAROLA [Vitis vinifera]
orange1.1t00270	4.95652	4.63971	12.9102	12.6262	1.41202	0.821006	K15919|1|1e-55|216|vvi:100251492|hydroxypyruvate reductase 2	-	GO:0000166//nucleotide binding;GO:0016616//oxidoreductase activity, acting on the CH-OH group of donors, NAD or NADP as acceptor	GO:0044710	gi|255541386|ref|XP_002511757.1|/1.33915e-71/glycerate dehydrogenase, putative [Ricinus communis]
orange1.1t00272	5.91248	4.87282	7.59273	19.3871	1.32281	0.816874	K05282|1|3e-84|311|rcu:RCOM_1498120|gibberellin 20-oxidase [EC:1.14.11.12]	-	GO:0046914//transition metal ion binding;GO:0016706//oxidoreductase activity, acting on paired donors, with incorporation or reduction of molecular oxygen, 2-oxoglutarate as one donor, and incorporation of one atom each of oxygen into both donors	GO:0048731;GO:0044710;GO:0009416//response to light stimulus;GO:0044767;GO:0009791//post-embryonic development;GO:0044237//cellular metabolic process	gi|213876865|gb|ACJ54434.1|/1.03062e-107/gibberellin 20-oxidase 2 [Citrus sinensis x Citrus trifoliata]
orange1.1t00313	0.985827	0.41014	2.71874	5.18107	2.50055	0.814272	-	-	-	-	gi|351723595|ref|NP_001238308.1|/3.0519e-36/uncharacterized protein LOC100527075 [Glycine max]
orange1.1t00340	13.1035	8.98149	23.2135	33.5193	1.36111	0.841118	-	GO:0043231//intracellular membrane-bounded organelle;GO:0016020//membrane	-	-	gi|255541538|ref|XP_002511833.1|/3.85895e-25/Remorin, putative [Ricinus communis]
orange1.1t00342	1.24499	3.0451	-	-	-7.74486	0.839428	K13667|1|4e-88|324|gmx:100797600|protein glucosyltransferase [EC:2.4.1.-]	GO:0043231//intracellular membrane-bounded organelle	-	-	gi|470142199|ref|XP_004306802.1|/1.35674e-123/PREDICTED: O-glucosyltransferase rumi-like [Fragaria vesca subsp. vesca]
orange1.1t00386	45.0335	52.7791	17.2935	8.83548	-1.90437	0.886682	K13034|1|2e-74|232|pop:POPTR_644475|L-3-cyanoalanine synthase/ cysteine synthase [EC:2.5.1.47 4.4.1.9]	-	GO:0003824//catalytic activity	GO:0008652//cellular amino acid biosynthetic process	gi|224064041|ref|XP_002301362.1|/2.67205e-73/predicted protein [Populus trichocarpa]
orange1.1t00411	26.093	35.6945	11.1889	10.8703	-1.48593	0.853924	K12134|1|1e-06|54.7|aly:ARALYDRAFT_904154|circadian clock associated 1;K12133|3|3e-06|53.5|ath:AT1G01060|LATE ELONGATED HYPOCOTYL	GO:0043231//intracellular membrane-bounded organelle	GO:0003676//nucleic acid binding;GO:0001071//nucleic acid binding transcription factor activity	GO:0009648//photoperiodism;GO:0000160//two-component signal transduction system (phosphorelay);GO:0010038//response to metal ion;GO:0000302//response to reactive oxygen species;GO:0006970//response to osmotic stress;GO:0014070//response to organic cyclic compound;GO:0009755//hormone-mediated signaling pathway;GO:0006351//transcription, DNA-dependent	gi|462414705|gb|EMJ19442.1|/3.27779e-23/hypothetical protein PRUPE_ppa008029mg [Prunus persica]
orange1.1t00419	6.39189	10.644	0.534398	0.777942	-3.69837	0.913984	K13425|1|4e-60|231|rcu:RCOM_1616660|WRKY transcription factor 22	GO:0043231//intracellular membrane-bounded organelle	GO:0001071//nucleic acid binding transcription factor activity	GO:0010243//response to organic nitrogen;GO:0007165//signal transduction;GO:0002252;GO:0006351//transcription, DNA-dependent;GO:0010260//organ senescence	gi|255541712|ref|XP_002511920.1|/4.89786e-59/WRKY transcription factor, putative [Ricinus communis]
orange1.1t00472	1.02305	1.65114	5.14858	5.48796	1.99185	0.811145	K13425|1|1e-07|57.8|pop:POPTR_755334|WRKY transcription factor 22;K13426|4|2e-06|53.5|vvi:100251862|WRKY transcription factor 29	-	-	-	gi|224130498|ref|XP_002320852.1|/1.75866e-66/predicted protein [Populus trichocarpa]
orange1.1t00478	48.9253	51.6687	21.3134	24.3396	-1.13976	0.834224	K14496|1|2e-33|142|pop:POPTR_664102|abscisic acid receptor PYR/PYL family	GO:0043231//intracellular membrane-bounded organelle	GO:0019840//isoprenoid binding	-	gi|449432060|ref|XP_004133818.1|/1.87886e-32/PREDICTED: abscisic acid receptor PYL9-like [Cucumis sativus]
orange1.1t00512	202.941	220.036	79.3722	68.2619	-1.51855	0.872141	-	-	-	-	gi|255564655|ref|XP_002523322.1|/1.45895e-78/conserved hypothetical protein [Ricinus communis]
orange1.1t00538	19.3051	10.8837	58.4248	39.8341	1.70258	0.876821	-	GO:0031976;GO:0009528//plastid inner membrane	-	GO:0019684//photosynthesis, light reaction;GO:0006779//porphyrin-containing compound biosynthetic process;GO:0006007//glucose catabolic process;GO:0006090//pyruvate metabolic process;GO:0009668;GO:0042254//ribosome biogenesis	gi|118487789|gb|ABK95718.1|/5.03548e-42/unknown [Populus trichocarpa]
orange1.1t00539	9.61643	25.8362	8.49343	0.459451	-1.98547	0.873145	K01115|1|6e-08|57.8|vcn:VOLCADRAFT_99471|phospholipase D [EC:3.1.4.4]	-	-	GO:0010054//trichoblast differentiation;GO:0048468//cell development;GO:0000902//cell morphogenesis;GO:0048589//developmental growth	gi|255585261|ref|XP_002533331.1|/2.03932e-66/conserved hypothetical protein [Ricinus communis]
orange1.1t00610	7.69149	10.1957	3.28999	2.70404	-1.57733	0.818564	-	GO:0044444//cytoplasmic part	-	-	gi|359480247|ref|XP_002282028.2|/5.70621e-140/PREDICTED: paladin [Vitis vinifera]
orange1.1t00612	75.4313	97.8289	14.8571	13.2358	-2.62466	0.921358	-	GO:0030312//external encapsulating structure	GO:0004567//beta-mannosidase activity	GO:0044238//primary metabolic process	gi|255639189|gb|ACU19893.1|/2.12727e-41/unknown [Glycine max]
orange1.1t00617	8.52697	6.01109	5.85284	26.3351	1.14669	0.808497	-	GO:0005618//cell wall;GO:0005576//extracellular region	GO:0016209//antioxidant activity;GO:0046914//transition metal ion binding;GO:0003824//catalytic activity	GO:0045491//xylan metabolic process;GO:0044710	gi|255548187|ref|XP_002515150.1|/1.8139e-87/Rhicadhesin receptor precursor, putative [Ricinus communis]
orange1.1t00634	12.0718	16.0646	5.96017	5.62424	-1.28026	0.815117	-	-	GO:0004553//hydrolase activity, hydrolyzing O-glycosyl compounds	GO:0008152//metabolic process	gi|147667132|gb|ABQ45848.1|/1.64423e-158/beta-1,3-glucanase [Citrus unshiu]
orange1.1t00730	0.905551	1.07885	1.5529	8.39345	2.32546	0.825092	-	-	-	-	gi|224090029|ref|XP_002308912.1|/4.37327e-31/predicted protein [Populus trichocarpa]
orange1.1t00747	56.1806	73.2105	20.8369	17.9345	-1.73867	0.881409	K14674|1|0.0|830|vvi:100258980|TAG lipase / steryl ester hydrolase / phospholipase A2 / LPA acyltransferase [EC:3.1.1.3 3.1.1.13 3.1.1.4 2.3.1.51]	GO:0043231//intracellular membrane-bounded organelle	GO:0016298//lipase activity	GO:0006641//triglyceride metabolic process;GO:0006625//protein targeting to peroxisome;GO:0009062//fatty acid catabolic process;GO:0009057//macromolecule catabolic process;GO:0003006//developmental process involved in reproduction	gi|297739892|emb|CBI30074.3|/0/unnamed protein product [Vitis vinifera]
orange1.1t00836	37.1062	32.3138	13.0462	11.2204	-1.51638	0.859996	-	-	-	-	gi|255553837|ref|XP_002517959.1|/7.25187e-43/conserved hypothetical protein [Ricinus communis]
orange1.1t00851	1.73968	2.55276	11.2034	12.7508	2.4804	0.884171	K09286|1|4e-40|165|ath:AT4G28140|EREBP-like factor	-	-	-	gi|224127045|ref|XP_002329370.1|/5.45032e-118/AP2/ERF domain-containing transcription factor [Populus trichocarpa]
orange1.1t00956	62.6116	71.5467	129.157	150.032	1.0573	0.823905	-	-	-	-	gi|462400915|gb|EMJ06472.1|/1.09538e-15/hypothetical protein PRUPE_ppa006491mg [Prunus persica]
orange1.1t01060	12.8971	16.8545	4.41878	4.94404	-1.66795	0.849381	-	-	-	-	gi|224141999|ref|XP_002324348.1|/3.52373e-71/predicted protein [Populus trichocarpa]
orange1.1t01179	2.73463	3.01695	11.8296	8.52055	1.82301	0.843606	K03013|1|4e-68|256|vvi:100258335|DNA-directed RNA polymerases I, II, and III subunit RPABC1;K13457|2|1e-27|122|osa:4342596|disease resistance protein RPM1	-	-	-	gi|147862409|emb|CAN81911.1|/9.95908e-103/hypothetical protein VITISV_042289 [Vitis vinifera]
orange1.1t01255	5.55796	5.2027	10.9289	16.6753	1.35912	0.820413	-	GO:0016020//membrane	GO:0015197//peptide transporter activity	GO:0015833//peptide transport;GO:0044763	gi|449499389|ref|XP_004160803.1|/0/PREDICTED: oligopeptide transporter 6-like [Cucumis sativus]
orange1.1t01523	49.263	33.944	74.9882	95.1021	1.03152	0.819112	K13691|1|3e-29|77.4|rcu:RCOM_0100870|pathogen-inducible salicylic acid glucosyltransferase [EC:2.4.1.-];K08237|3|1e-28|73.6|ath:AT1G01420|hydroquinone glucosyltransferase [EC:2.4.1.218]	-	GO:0016757//transferase activity, transferring glycosyl groups	-	gi|359487055|ref|XP_002271587.2|/6.84659e-128/PREDICTED: flavanone 7-O-glucoside 2''-O-beta-L-rhamnosyltransferase-like [Vitis vinifera]
orange1.1t01563	1.58034	1.7214	7.04618	5.46657	1.9221	0.821326	K13289|1|5e-53|77.0|gmx:100792057|cathepsin A (carboxypeptidase C) [EC:3.4.16.5]	-	GO:0004180//carboxypeptidase activity	GO:0019538//protein metabolic process	gi|462395194|gb|EMJ00993.1|/4.62526e-53/hypothetical protein PRUPE_ppa004538mg [Prunus persica]
orange1.1t01610	1.98998	4.76044	0.0731735	0.0774699	-5.48577	0.885016	-	-	GO:0004674//protein serine/threonine kinase activity;GO:0097159//organic cyclic compound binding;GO:1901363;GO:0036094//small molecule binding	GO:0006468//protein phosphorylation;GO:0007243//intracellular protein kinase cascade	gi|255569831|ref|XP_002525879.1|/1.60925e-163/S-locus-specific glycoprotein precursor, putative [Ricinus communis]
orange1.1t01614	2.48588	6.36498	-	-	-8.78967	0.918481	-	-	GO:0004674//protein serine/threonine kinase activity;GO:0097159//organic cyclic compound binding;GO:1901363;GO:0036094//small molecule binding	GO:0006468//protein phosphorylation;GO:0007243//intracellular protein kinase cascade	gi|255569831|ref|XP_002525879.1|/1.37446e-169/S-locus-specific glycoprotein precursor, putative [Ricinus communis]
orange1.1t01623	2.35266	11.2867	0.29197	0.46367	-4.17393	0.915263	-	GO:0005911//cell-cell junction	GO:0005488//binding	GO:0010876//lipid localization	gi|470123576|ref|XP_004297799.1|/1.5173e-41/PREDICTED: non-specific lipid-transfer protein 4-like isoform 1 [Fragaria vesca subsp. vesca]
orange1.1t01661	157.604	161.169	79.7707	75.9237	-1.03381	0.822148	K07953|1|4e-40|165|vvi:100248702|GTP-binding protein SAR1 [EC:3.6.5.-]	GO:0016020//membrane;GO:0009536//plastid	GO:0032550	GO:0015031//protein transport	gi|225437537|ref|XP_002275765.1|/4.82867e-39/PREDICTED: GTP-binding protein SAR1A [Vitis vinifera]
orange1.1t01663	61.3598	60.3038	15.958	12.8053	-2.08059	0.897115	-	GO:0043231//intracellular membrane-bounded organelle	-	GO:0009607//response to biotic stimulus	gi|462395778|gb|EMJ01577.1|/5.16589e-32/hypothetical protein PRUPE_ppa012449mg [Prunus persica]
orange1.1t01703	8.91104	6.45073	16.4909	19.7071	1.23656	0.821166	K15336|1|2e-50|200|vvi:100259391|tRNA (cytosine38-C5)-methyltransferase [EC:2.1.1.204]	GO:0009536//plastid	-	GO:0007165//signal transduction	gi|225437600|ref|XP_002271180.1|/0/PREDICTED: pentatricopeptide repeat-containing protein At2g31400, chloroplastic [Vitis vinifera]
orange1.1t01712	0.828388	0.465263	2.79629	5.7468	2.72331	0.831621	-	-	-	-	gi|224064594|ref|XP_002301522.1|/2.50252e-26/predicted protein [Populus trichocarpa]
orange1.1t01744	4.69828	4.6787	0.793963	0.840581	-2.52023	0.830503	K13070|1|2e-60|231|osa:4335093|momilactone-A synthase [EC:1.1.1.295];K09841|2|3e-58|224|bdi:100827045|xanthoxin dehydrogenase [EC:1.1.1.288]	-	GO:0016491//oxidoreductase activity;GO:0005488//binding	GO:0008152//metabolic process	gi|359480210|ref|XP_002272942.2|/7.13761e-90/PREDICTED: momilactone A synthase-like [Vitis vinifera]
orange1.1t01779	23.7315	24.3585	59.2487	56.4129	1.2661	0.845478	K13424|1|4e-11|69.3|pop:POPTR_577093|WRKY transcription factor 33	-	-	-	gi|410111034|gb|AEO31517.2|/3.68768e-54/WRKY transcription factor 47-2 [Dimocarpus longan]
orange1.1t01789	7.49374	7.46463	1.78487	2.43225	-1.82662	0.826873	-	-	-	-	gi|224130796|ref|XP_002320928.1|/1.48366e-51/predicted protein [Populus trichocarpa]
orange1.1t01918	3.41403	2.50275	7.71829	9.6847	1.55645	0.815687	K03013|1|5e-123|440|vvi:100258335|DNA-directed RNA polymerases I, II, and III subunit RPABC1;K13457|2|3e-85|315|vvi:100252764|disease resistance protein RPM1	-	-	-	gi|359482784|ref|XP_002269044.2|/0/PREDICTED: putative disease resistance protein RGA4-like [Vitis vinifera]
orange1.1t01963	4.22797	8.25086	0.675885	1.58179	-2.46657	0.850363	K06892|1|5e-25|115|pop:POPTR_550478|;K05278|4|9e-21|101|gmx:778157|flavonol synthase [EC:1.14.11.23]	-	GO:0046914//transition metal ion binding;GO:0016706//oxidoreductase activity, acting on paired donors, with incorporation or reduction of molecular oxygen, 2-oxoglutarate as one donor, and incorporation of one atom each of oxygen into both donors;GO:0016701//oxidoreductase activity, acting on single donors with incorporation of molecular oxygen	GO:0044710	gi|462396479|gb|EMJ02278.1|/3.3888e-46/hypothetical protein PRUPE_ppa007342mg [Prunus persica]
orange1.1t01969	19.5349	23.8597	10.6011	9.41329	-1.11648	0.81498	K14652|1|8e-56|218|vvi:100248717|3,4-dihydroxy 2-butanone 4-phosphate synthase / GTP cyclohydrolase II [EC:4.1.99.12 3.5.4.25]	GO:0009532//plastid stroma	GO:0016830//carbon-carbon lyase activity;GO:0003933//GTP cyclohydrolase activity	GO:0006771//riboflavin metabolic process;GO:0048588//developmental cell growth	gi|296087438|emb|CBI34027.3|/1.02054e-54/unnamed protein product [Vitis vinifera]
orange1.1t02003	129.506	108.754	31.696	72.2206	-1.19711	0.844222	-	GO:0005911//cell-cell junction;GO:0005618//cell wall;GO:0009536//plastid	-	GO:0042221//response to chemical stimulus	gi|224055948|ref|XP_002298705.1|/4.48183e-134/predicted protein [Populus trichocarpa]
orange1.1t02040	0.0512512	0.0328756	0.100146	0.129706	1.45007	0.809142	K00430|1|4e-54|211|pop:POPTR_817692|peroxidase [EC:1.11.1.7]	GO:0005618//cell wall;GO:0016020//membrane	GO:0043169//cation binding;GO:0046906//tetrapyrrole binding;GO:0016209//antioxidant activity;GO:0003824//catalytic activity	GO:0006952//defense response;GO:0044710;GO:0009628//response to abiotic stimulus;GO:0040007//growth	gi|110007377|gb|ABG49115.1|/5.65017e-58/peroxidase [Citrus maxima]
orange1.1t02075	3.33078	3.5633	14.5266	9.50277	1.80137	0.850066	-	-	-	-	gi|462401793|gb|EMJ07350.1|/1.34587e-19/hypothetical protein PRUPE_ppa013462mg [Prunus persica]
orange1.1t02092	91.3004	149.688	24.9053	13.7894	-2.63875	0.922933	-	GO:0009536//plastid	-	-	gi|224076014|ref|XP_002304873.1|/2.51461e-118/predicted protein [Populus trichocarpa]
orange1.1t02114	22.6017	18.1095	42.9518	40.2749	1.03162	0.811304	K03294|1|9e-09|60.5|gmx:100776671|basic amino acid/polyamine antiporter, APA family	GO:0031224//intrinsic to membrane	GO:0046943//carboxylic acid transmembrane transporter activity	GO:0006865//amino acid transport	gi|255572268|ref|XP_002527073.1|/0/amino acid transporter, putative [Ricinus communis]
orange1.1t02226	6.45831	6.26777	2.12159	1.84685	-1.68115	0.805849	-	-	-	-	gi|357509971|ref|XP_003625274.1|/1.61524e-29/hypothetical protein MTR_7g093360 [Medicago truncatula]
orange1.1t02241	24.8002	16.7563	80.0703	65.3405	1.80699	0.884787	K10256|1|0.0|681|gmx:100805040|omega-6 fatty acid desaturase (delta-12 desaturase) [EC:1.14.19.-]	-	GO:0016705//oxidoreductase activity, acting on paired donors, with incorporation or reduction of molecular oxygen	GO:0044238//primary metabolic process;GO:0044710	gi|68164987|gb|AAY87459.1|/0/omega-6 fatty acid desaturase [Hevea brasiliensis]
orange1.1t02279	48.0531	50.917	16.0742	13.6857	-1.73362	0.87867	K07478|1|0.0|717|mtr:MTR_5g098850|putative ATPase	GO:0043231//intracellular membrane-bounded organelle	GO:0032550	-	gi|449460076|ref|XP_004147772.1|/0/PREDICTED: ATPase WRNIP1-like [Cucumis sativus]
orange1.1t02319	8.88017	13.0171	3.78917	2.62148	-1.77221	0.844907	-	-	-	GO:0010038//response to metal ion;GO:0044237//cellular metabolic process	gi|224139876|ref|XP_002323320.1|/1.64898e-34/predicted protein [Populus trichocarpa]
orange1.1t02332	33.23	50.63	18.4699	15.9315	-1.28552	0.84299	-	-	GO:0016740//transferase activity	GO:0010243//response to organic nitrogen	gi|224139884|ref|XP_002323324.1|/0/predicted protein [Populus trichocarpa]
orange1.1t02409	27.6654	26.4265	55.916	81.343	1.34342	0.851961	K13692|1|3e-48|192|vvi:100252177|UDP-glucose:(indol-3-yl)acetate beta-D-glucosyltransferase [EC:2.4.1.121];K13691|3|1e-46|186|gmx:100781244|pathogen-inducible salicylic acid glucosyltransferase [EC:2.4.1.-]	-	GO:0008194//UDP-glycosyltransferase activity;GO:0016758//transferase activity, transferring hexosyl groups	GO:0000160//two-component signal transduction system (phosphorelay)	gi|470137396|ref|XP_004304452.1|/1.68559e-127/PREDICTED: UDP-glycosyltransferase 86A1-like [Fragaria vesca subsp. vesca]
orange1.1t02417	23.6656	28.4471	13.7287	11.8768	-1.02518	0.801032	K14376|1|5e-104|306|vvi:100268087|poly(A) polymerase [EC:2.7.7.19]	GO:0043231//intracellular membrane-bounded organelle	GO:0070566//adenylyltransferase activity;GO:0003676//nucleic acid binding	GO:0031123//RNA 3'-end processing;GO:0007049//cell cycle	gi|147795652|emb|CAN61208.1|/5.53935e-103/hypothetical protein VITISV_015447 [Vitis vinifera]
orange1.1t02443	3.8181	3.96752	0.591206	0.88365	-2.40024	0.806807	K14489|1|5e-17|89.0|vvi:100263145|arabidopsis histidine kinase 2/3/4 (cytokinin receptor) [EC:2.7.13.3]	-	-	-	gi|255554098|ref|XP_002518089.1|/1.27943e-40/hydrolase, hydrolyzing O-glycosyl compounds, putative [Ricinus communis]
orange1.1t02502	3.98385	3.4348	8.63907	11.2768	1.42469	0.809547	K01240|1|5e-25|73.9|ppp:PHYPADRAFT_137777|uridine nucleosidase [EC:3.2.2.3]	-	GO:0003824//catalytic activity	-	gi|470101441|ref|XP_004287181.1|/2.33057e-38/PREDICTED: probable uridine nucleosidase 2-like [Fragaria vesca subsp. vesca]
orange1.1t02550	20.5985	20.246	51.1264	40.4609	1.16501	0.834589	K14488|1|3e-35|147|gmx:100526867|SAUR family protein	-	-	-	gi|351723859|ref|NP_001235246.1|/3.82538e-34/uncharacterized protein LOC100526867 [Glycine max]
orange1.1t02551	8.70302	8.44454	20.5071	23.8369	1.37074	0.835685	K00924|1|6e-54|212|aly:ARALYDRAFT_485296|[EC:2.7.1.-]	GO:0016020//membrane	GO:0046872//metal ion binding;GO:0004674//protein serine/threonine kinase activity;GO:0032550	GO:0006796//phosphate-containing compound metabolic process;GO:0006464//cellular protein modification process	gi|255549160|ref|XP_002515635.1|/1.89367e-62/calcium-dependent protein kinase, putative [Ricinus communis]
orange1.1t02573	2.56609	6.92024	1.09185	1.02752	-2.16221	0.812103	K08243|1|1e-41|110|gmx:547911|6'-deoxychalcone synthase [EC:2.3.1.170]	-	GO:0016747//transferase activity, transferring acyl groups other than amino-acyl groups	GO:0000160//two-component signal transduction system (phosphorelay);GO:0044710	gi|255578325|ref|XP_002530029.1|/1.11139e-46/aldo-keto reductase, putative [Ricinus communis]
orange1.1t02586	6.24846	4.85583	10.3003	15.6141	1.22263	0.804228	-	-	-	-	gi|470123151|ref|XP_004297598.1|/1.3687e-27/PREDICTED: uncharacterized protein LOC101294753 [Fragaria vesca subsp. vesca]
orange1.1t02793	1.48309	2.28491	9.9083	4.12458	1.89694	0.827832	K13065|1|3e-143|508|rcu:RCOM_1442250|shikimate O-hydroxycinnamoyltransferase [EC:2.3.1.133]	-	GO:0050737	GO:0048878//chemical homeostasis;GO:0009813//flavonoid biosynthetic process	gi|255543353|ref|XP_002512739.1|/3.87715e-142/Anthranilate N-benzoyltransferase protein, putative [Ricinus communis]
orange1.1t02795	92.4093	86.6831	277.867	121.39	1.15662	0.843309	K03283|1|0.0|1107|rcu:RCOM_1442270|heat shock 70kDa protein 1/8	GO:0030312//external encapsulating structure;GO:0009536//plastid;GO:0016020//membrane	GO:0032550;GO:0016628//oxidoreductase activity, acting on the CH-CH group of donors, NAD or NADP as acceptor	GO:0009642//response to light intensity;GO:0051707//response to other organism;GO:0044267//cellular protein metabolic process;GO:0044710;GO:0000302//response to reactive oxygen species;GO:0033554//cellular response to stress;GO:0009408//response to heat	gi|255543357|ref|XP_002512741.1|/0/heat shock protein, putative [Ricinus communis]
orange1.1t02808	4.94976	2.20275	10.5535	14.7553	1.82312	0.853308	-	-	-	-	gi|357500015|ref|XP_003620296.1|/7.33487e-42/Fiber expressed protein [Medicago truncatula]
orange1.1t02947	14.9435	16.6048	26.3101	89.8929	1.88101	0.885609	K05279|1|9e-55|134|aly:ARALYDRAFT_495497|flavonol 3-O-methyltransferase [EC:2.1.1.76]	-	-	-	gi|470141786|ref|XP_004306609.1|/5.17848e-58/PREDICTED: caffeic acid 3-O-methyltransferase-like [Fragaria vesca subsp. vesca]
orange1.1t03005	229.982	164.497	372.776	473.113	1.10052	0.840912	K09873|1|6e-62|236|ath:AT2G36830|aquaporin TIP	GO:0000325//plant-type vacuole;GO:0031224//intrinsic to membrane;GO:0031090//organelle membrane;GO:0044446//intracellular organelle part	GO:0022891//substrate-specific transmembrane transporter activity	GO:0071704;GO:0044237//cellular metabolic process;GO:0009628//response to abiotic stimulus;GO:0055085//transmembrane transport;GO:0006950//response to stress;GO:1901700	gi|359479339|ref|XP_003632259.1|/5.43832e-94/PREDICTED: aquaporin TIP1-1 isoform 2 [Vitis vinifera]
orange1.1t03024	2.64348	8.05532	1.06096	1.65533	-1.97774	0.811145	-	-	-	-	gi|470123658|ref|XP_004297839.1|/2.21488e-101/PREDICTED: thaumatin-like protein 1-like [Fragaria vesca subsp. vesca]
orange1.1t03119	7.91359	6.69852	12.0359	29.4672	1.50605	0.848788	K01183|1|2e-40|165|vvi:100256098|chitinase [EC:3.2.1.14]	GO:0071944//cell periphery	-	GO:0071704	gi|3608477|gb|AAC35981.1|/1.46391e-47/chitinase CHI1 [Citrus sinensis]
orange1.1t03155	4.74639	3.2397	20.8127	21.9307	2.42014	0.897754	-	-	-	-	gi|255566872|ref|XP_002524419.1|/9.6826e-10/conserved hypothetical protein [Ricinus communis]
orange1.1t03175	7.51222	5.72714	0.384447	3.17475	-1.89521	0.823586	K13420|1|4e-41|167|pop:POPTR_1075175|LRR receptor-like serine/threonine-protein kinase FLS2 [EC:2.7.11.1]	GO:0005911//cell-cell junction;GO:0005576//extracellular region;GO:0030312//external encapsulating structure;GO:0009536//plastid	GO:0016628//oxidoreductase activity, acting on the CH-CH group of donors, NAD or NADP as acceptor;GO:0016772//transferase activity, transferring phosphorus-containing groups	GO:0006796//phosphate-containing compound metabolic process;GO:0006950//response to stress;GO:0044710;GO:0007154//cell communication	gi|359806061|ref|NP_001240925.1|/2.68101e-159/DNA-damage-repair/toleration protein DRT100-like precursor [Glycine max]
orange1.1t03244	190.93	194.545	33.4375	39.3692	-2.4045	0.914692	K08202|1|1e-39|162|cre:CHLREDRAFT_103526|MFS transporter, OCT family, solute carrier family 22 (organic cation transporter), member 4/5;K08150|3|1e-09|63.5|vvi:100268023|MFS transporter, SP family, solute carrier family 2 (myo-inositol transporter), member 13	GO:0031224//intrinsic to membrane	GO:0005215//transporter activity	GO:0044765;GO:0044763	gi|224109096|ref|XP_002315082.1|/0/predicted protein [Populus trichocarpa]
orange1.1t03286	27.7777	33.7433	3.30818	2.38801	-3.43301	0.939552	-	GO:0031090//organelle membrane;GO:0043231//intracellular membrane-bounded organelle;GO:0031224//intrinsic to membrane	GO:0046906//tetrapyrrole binding;GO:0043169//cation binding;GO:0008940//nitrate reductase activity	GO:0006952//defense response;GO:0044710;GO:0006091//generation of precursor metabolites and energy	gi|12229741|sp|O48845.1|CYB5B_ARATH/8.63594e-44/RecName: Full=Cytochrome b5 isoform B; AltName: Full=Cytochrome b5 isoform 2
orange1.1t03336	10.3992	11.9663	39.082	33.0054	1.68847	0.872826	K14494|1|8e-16|84.3|vvi:100232937|DELLA protein	-	-	-	gi|462399288|gb|EMJ04956.1|/1.07692e-120/hypothetical protein PRUPE_ppa003675mg [Prunus persica]
orange1.1t03339	5.28997	5.52321	14.7459	14.4711	1.43402	0.828083	-	GO:0016020//membrane	-	-	gi|462416476|gb|EMJ21213.1|/5.56526e-63/hypothetical protein PRUPE_ppa010476mg [Prunus persica]
orange1.1t03417	2.67781	2.21742	12.6794	7.57797	2.049	0.856207	-	-	-	-	gi|224126343|ref|XP_002319815.1|/1.96228e-12/predicted protein [Populus trichocarpa]
orange1.1t03425	33.092	30.1352	70.2711	62.7676	1.07323	0.820002	K15283|1|9e-62|238|rcu:RCOM_0587770|solute carrier family 35, member E1	GO:0031224//intrinsic to membrane	-	GO:0051707//response to other organism;GO:0051234//establishment of localization;GO:0009555//pollen development;GO:0006996//organelle organization	gi|255564017|ref|XP_002523008.1|/1.23049e-60/Glucose-6-phosphate/phosphate translocator 1, chloroplast precursor, putative [Ricinus communis]
orange1.1t03429	18.2693	20.3756	7.47585	4.23852	-1.722	0.86164	K06883|1|2e-33|133|ath:AT5G54840|	-	-	-	gi|224117478|ref|XP_002317584.1|/9.28558e-45/predicted protein [Populus trichocarpa]
orange1.1t03432	41.4866	28.928	78.1743	97.4483	1.31853	0.852372	K13692|1|6e-10|60.5|ath:AT1G05560|UDP-glucose:(indol-3-yl)acetate beta-D-glucosyltransferase [EC:2.4.1.121];K13691|2|8e-10|60.1|pop:POPTR_718172|pathogen-inducible salicylic acid glucosyltransferase [EC:2.4.1.-]	-	GO:0035251//UDP-glucosyltransferase activity	-	gi|359478519|ref|XP_002274566.2|/1.09459e-28/PREDICTED: UDP-glycosyltransferase 87A2-like [Vitis vinifera]
orange1.1t03470	38.6709	36.5472	83.9543	76.5071	1.09307	0.829293	K01177|1|0.0|489|pop:POPTR_229995|beta-amylase [EC:3.2.1.2]	GO:0009536//plastid;GO:0016020//membrane	GO:0005102//receptor binding;GO:0032550;GO:0004672//protein kinase activity;GO:0043167//ion binding;GO:0016160//amylase activity	GO:0000226//microtubule cytoskeleton organization;GO:0043479;GO:0065008;GO:0045229//external encapsulating structure organization;GO:0003006//developmental process involved in reproduction;GO:0009826//unidimensional cell growth;GO:0007167//enzyme linked receptor protein signaling pathway;GO:0005982//starch metabolic process;GO:0009933//meristem structural organization;GO:0006464//cellular protein…	gi|402171762|gb|AFQ33614.1|/0/beta-amylase 2 [Citrus trifoliata]
orange1.1t03533	45.8742	52.3448	20.1025	21.9202	-1.22483	0.838607	K03921|1|4e-97|355|rcu:RCOM_1238330|acyl-[acyl-carrier-protein] desaturase [EC:1.14.19.2]	GO:0009532//plastid stroma	GO:0046872//metal ion binding;GO:0016215	GO:0006952//defense response;GO:0006631//fatty acid metabolic process;GO:0002252	gi|68144100|gb|AAY86086.1|/2.024e-97/stearoyl-ACP desaturase [Jatropha curcas]
orange1.1t03606	2.28625	2.60827	6.31296	8.41086	1.58891	0.806579	K13229|1|3e-31|106|zma:541977|2,4-dihydroxy-1,4-benzoxazin-3-one-glucoside dioxygenase [EC:1.14.20.2];K06892|4|4e-24|85.9|pop:POPTR_550478|	-	GO:0016491//oxidoreductase activity	-	gi|147787952|emb|CAN67227.1|/7.90262e-52/hypothetical protein VITISV_000872 [Vitis vinifera]
orange1.1t03781	1.20705	1.36367	4.7935	5.33745	1.97853	0.806465	K13417|1|1e-57|223|ath:AT2G13790|somatic embryogenesis receptor kinase 4 [EC:2.7.10.1 2.7.11.1];K13416|3|3e-56|219|rcu:RCOM_1534760|brassinosteroid insensitive 1-associated receptor kinase 1 [EC:2.7.10.1 2.7.11.1];K13418|4|3e-56|218|aly:ARALYDRAFT_895025|somatic embryogenesis receptor kinase 1 [EC:2.7.10.1 2.7.11.1]	-	GO:0004672//protein kinase activity;GO:0097159//organic cyclic compound binding;GO:1901363;GO:0036094//small molecule binding	GO:0044238//primary metabolic process;GO:0044260;GO:0006796//phosphate-containing compound metabolic process;GO:0007165//signal transduction	gi|224099309|ref|XP_002334494.1|/0/predicted protein [Populus trichocarpa]
orange1.1t03802	4.52339	3.25713	9.80225	10.1492	1.35856	0.804479	-	-	-	GO:0009987//cellular process;GO:0044699;GO:0045087//innate immune response	gi|255540817|ref|XP_002511473.1|/4.37863e-153/lipase, putative [Ricinus communis]
orange1.1t03837	3.45657	5.83992	-	0.177231	-5.63379	0.914213	K05283|1|6e-20|97.1|aly:ARALYDRAFT_354960|phosphatidylinositol glycan, class W [EC:2.3.-.-];K11982|2|1e-10|66.2|ppp:PHYPADRAFT_169900|E3 ubiquitin-protein ligase RNF115/126 [EC:6.3.2.19];K15692|3|5e-10|64.3|bdi:100845565|E3 ubiquitin-protein ligase RNF13 [EC:6.3.2.19]	-	GO:0019787//small conjugating protein ligase activity	GO:0032446//protein modification by small protein conjugation;GO:0048589//developmental growth;GO:0048764	gi|225445146|ref|XP_002280643.1|/1.63077e-115/PREDICTED: E3 ubiquitin-protein ligase ATL42 [Vitis vinifera]
orange1.1t03917	24.2888	29.1737	14.4395	10.2121	-1.11684	0.820595	K08867|1|3e-104|202|smo:SELMODRAFT_134163|WNK lysine deficient protein kinase [EC:2.7.11.1]	GO:0044424//intracellular part	GO:0004674//protein serine/threonine kinase activity	GO:0006468//protein phosphorylation;GO:0007243//intracellular protein kinase cascade	gi|225434355|ref|XP_002268300.1|/9.99671e-172/PREDICTED: probable serine/threonine-protein kinase WNK4 [Vitis vinifera]
orange1.1t04039	6.86659	7.78566	26.0209	25.0073	1.80017	0.871798	-	GO:0031981//nuclear lumen	-	GO:0009719;GO:0007165//signal transduction;GO:0010033//response to organic substance	gi|224083398|ref|XP_002307010.1|/2.88321e-41/predicted protein [Populus trichocarpa]
orange1.1t04042	2.50246	8.36612	20.852	4.03949	1.19549	0.800918	-	-	-	-	gi|462407007|gb|EMJ12471.1|/3.48904e-96/hypothetical protein PRUPE_ppa017191mg [Prunus persica]
orange1.1t04045	27.0721	33.7427	8.65801	12.8374	-1.5004	0.856709	-	GO:0016020//membrane;GO:0044444//cytoplasmic part;GO:0043231//intracellular membrane-bounded organelle	-	-	gi|462406161|gb|EMJ11625.1|/4.41075e-41/hypothetical protein PRUPE_ppa000354mg [Prunus persica]
orange1.1t04181	4.35863	4.44679	17.5038	6.64047	1.45522	0.821668	K05356|1|7e-18|91.3|sbi:SORBI_0011s005450|all-trans-nonaprenyl-diphosphate synthase [EC:2.5.1.84 2.5.1.85];K04728|2|1e-17|90.1|gmx:100788458|ataxia telangiectasia mutated family protein [EC:2.7.11.1];K10760|4|3e-17|89.4|vvi:100247527|adenylate isopentenyltransferase (cytokinin synthase);K12619|5|5e-08|43.5|osa:4349826|5'-3' exoribonuclease 2 [EC:3.1.13.-]	-	-	-	gi|147828210|emb|CAN71108.1|/0/hypothetical protein VITISV_001478 [Vitis vinifera]
orange1.1t04182	26.4426	21.2354	116.342	56.6315	1.85916	0.887504	K14493|1|3e-48|191|ppp:PHYPADRAFT_118478|gibberellin receptor GID1 [EC:3.-.-.-]	-	GO:0003824//catalytic activity	-	gi|224053232|ref|XP_002297728.1|/2.63892e-139/predicted protein [Populus trichocarpa]
orange1.1t04184	4.06725	4.86703	14.9449	19.6568	1.95342	0.871068	-	GO:0009534//chloroplast thylakoid	-	GO:0048869//cellular developmental process;GO:0009668;GO:0009887//organ morphogenesis;GO:0009658//chloroplast organization;GO:0006351//transcription, DNA-dependent;GO:0016109	gi|462414828|gb|EMJ19565.1|/8.10914e-17/hypothetical protein PRUPE_ppa011164mg [Prunus persica]
orange1.1t04220	1.95011	1.16166	3.8722	11.1806	2.27423	0.853422	K14488|1|2e-31|133|gmx:100806671|SAUR family protein	GO:0016020//membrane;GO:0009536//plastid	-	GO:0009725//response to hormone stimulus;GO:0006952//defense response	gi|356544935|ref|XP_003540902.1|/2.5035e-30/PREDICTED: auxin-induced protein X10A-like [Glycine max]
orange1.1t04233	3.94658	4.12533	11.2976	12.1338	1.53746	0.830548	-	GO:0043231//intracellular membrane-bounded organelle;GO:0016020//membrane	GO:0005488//binding;GO:0060089	GO:0065008;GO:0006468//protein phosphorylation;GO:0030522//intracellular receptor mediated signaling pathway;GO:0032446//protein modification by small protein conjugation;GO:0071555//cell wall organization;GO:0043479;GO:0048588//developmental cell growth;GO:0009606//tropism;GO:0005976//polysaccharide metabolic process;GO:0009826//unidimensional cell growth;GO:0042546//cell wall biogenesis;GO:0015…	gi|255563230|ref|XP_002522618.1|/0/hypothetical protein RCOM_0884570 [Ricinus communis]
orange1.1t04270	5.22527	7.14585	1.62117	0.986904	-2.24592	0.839794	K13681|1|3e-175|614|pop:POPTR_765771|xyloglucan fucosyltransferase [EC:2.4.1.-]	GO:0043231//intracellular membrane-bounded organelle	GO:0008417//fucosyltransferase activity	GO:0009746;GO:0009250//glucan biosynthetic process;GO:0034285;GO:0045491//xylan metabolic process;GO:0042546//cell wall biogenesis	gi|224101389|ref|XP_002312258.1|/3.69125e-174/glycosyltransferase family-37 [Populus trichocarpa]
orange1.1t04355	5.88014	6.73187	15.8757	12.7615	1.1831	0.806579	K13420|1|4e-72|271|ath:AT5G46330|LRR receptor-like serine/threonine-protein kinase FLS2 [EC:2.7.11.1]	-	-	-	gi|224072885|ref|XP_002303927.1|/0/predicted protein [Populus trichocarpa]
orange1.1t04356	7.04182	9.02438	17.062	17.7994	1.1176	0.808428	K13420|1|1e-37|155|vvi:100253808|LRR receptor-like serine/threonine-protein kinase FLS2 [EC:2.7.11.1];K13428|5|2e-35|148|ath:AT5G20480|LRR receptor-like serine/threonine-protein kinase EFR [EC:2.7.11.1]	-	-	-	gi|224072885|ref|XP_002303927.1|/1.69047e-112/predicted protein [Populus trichocarpa]
orange1.1t04376	3.28583	3.5691	26.5287	16.2751	2.64253	0.906839	K00454|1|7e-160|433|rcu:RCOM_1576890|lipoxygenase [EC:1.13.11.12]	GO:0009532//plastid stroma;GO:0009526//plastid envelope;GO:0009534//chloroplast thylakoid	GO:0046914//transition metal ion binding;GO:0016702//oxidoreductase activity, acting on single donors with incorporation of molecular oxygen, incorporation of two atoms of oxygen	GO:0051707//response to other organism;GO:0006633//fatty acid biosynthetic process;GO:0009694//jasmonic acid metabolic process;GO:0009725//response to hormone stimulus;GO:0006950//response to stress	gi|18461098|dbj|BAB84352.1|/0/lipoxygenase [Citrus jambhiri]
orange1.1t04386	2.78369	1.21602	5.58881	9.55817	1.92106	0.834886	-	-	GO:0036094//small molecule binding;GO:1901363;GO:0097159//organic cyclic compound binding	-	gi|470105086|ref|XP_004288919.1|/1.33297e-50/PREDICTED: TMV resistance protein N-like [Fragaria vesca subsp. vesca]
orange1.1t04496	6.97692	8.49026	23.782	51.0902	2.27522	0.901703	K00058|1|7e-63|239|pop:POPTR_1092826|D-3-phosphoglycerate dehydrogenase [EC:1.1.1.95]	-	GO:0016616//oxidoreductase activity, acting on the CH-OH group of donors, NAD or NADP as acceptor;GO:0000166//nucleotide binding	GO:0044710	gi|224113315|ref|XP_002316453.1|/8.65484e-62/predicted protein [Populus trichocarpa]
orange1.1t04497	5.14812	4.95942	19.0055	43.9204	2.63822	0.913505	K00058|1|3e-126|451|pop:POPTR_1084113|D-3-phosphoglycerate dehydrogenase [EC:1.1.1.95]	GO:0009536//plastid	GO:0032550;GO:0016616//oxidoreductase activity, acting on the CH-OH group of donors, NAD or NADP as acceptor;GO:0031406//carboxylic acid binding;GO:0000166//nucleotide binding	GO:0009553//embryo sac development;GO:0006563//L-serine metabolic process	gi|224100535|ref|XP_002311914.1|/4.3033e-125/predicted protein [Populus trichocarpa]
orange1.1t04583	3.11676	1.21564	7.73594	9.41868	1.98536	0.844953	K03013|1|2e-17|87.8|vvi:100258335|DNA-directed RNA polymerases I, II, and III subunit RPABC1;K13457|2|3e-06|50.8|vvi:100252764|disease resistance protein RPM1	-	-	-	gi|359487182|ref|XP_003633528.1|/9.24631e-41/PREDICTED: putative disease resistance protein At3g14460-like [Vitis vinifera]
orange1.1t04938	1.43646	3.94988	8.11116	9.34234	1.69614	0.828836	-	-	-	-	gi|255546355|ref|XP_002514237.1|/9.81556e-75/conserved hypothetical protein [Ricinus communis]
orange1.1t05518	2.87798	2.69402	13.6516	12.4364	2.22712	0.876364	K13030|1|3e-49|192|sbi:SORBI_01g001220|cyanohydrin beta-glucosyltransferase [EC:2.4.1.85];K13493|2|3e-43|173|ath:AT5G05860|cytokinin-N-glucosyltransferase [EC:2.4.1.-];K13228|3|1e-41|167|zma:100274317|UDP-glucosyltransferase BX9 [EC:2.4.1.202];K13692|5|3e-40|163|vvi:100252177|UDP-glucose:(indol-3-yl)acetate beta-D-glucosyltransferase [EC:2.4.1.121]	-	-	-	gi|462424161|gb|EMJ28424.1|/1.16071e-98/hypothetical protein PRUPE_ppa018697mg [Prunus persica]
orange1.1t05929	33.9979	41.9601	20.6392	16.4641	-1.03365	0.809387	-	-	-	-	gi|343887286|dbj|BAK61832.1|/1.68148e-20/heat shock protein [Citrus unshiu]
orange1.1t05946	77.293	69.5284	21.2527	15.403	-2.00195	0.894215	-	-	GO:0005488//binding	-	gi|224130018|ref|XP_002320732.1|/2.71959e-09/predicted protein [Populus trichocarpa]
orange1.1t06068	48.4323	43.0641	13.0153	23.0935	-1.34136	0.847806	-	-	-	-	-
